# Supplementary material for: hsp-90 and unc-45 depletion induce characteristic transcriptional signatures in coexpression cliques of C. elegans
Source: Sci Rep. 2021 Jun 18;11:12852. doi: 10.1038/s41598-021-91690-6 (PMC8213770; doi:10.1038/s41598-021-91690-6)
Supplement: Supplementary file 7 — Supplementary Information 7. [file 41598_2021_91690_MOESM7_ESM.xlsx]

## Sheet: Tabelle1
GSM39425.CEL
GSM39426.CEL
GSM39427.CEL
GSM39428.CEL
GSM39429.CEL
GSM39430.CEL
GSM39431.CEL
GSM39432.CEL
GSM39433.CEL
GSM39434.CEL
GSM39435.CEL
GSM39436.CEL
GSM39437.CEL
GSM39438.CEL
GSM39439.CEL
GSM39440.CEL
GSM39441.CEL
GSM39442.CEL
GSM39443.CEL
GSM39444.CEL
GSM39445.CEL
GSM39446.CEL
GSM39447.CEL
GSM39448.CEL
GSM39449.CEL
GSM39450.CEL
GSM39451.CEL
GSM39452.CEL
GSM39453.CEL
GSM39454.CEL
GSM39455.CEL
GSM39456.CEL
GSM39457.CEL
GSM39458.CEL
GSM39459.CEL
GSM39460.CEL
GSM39461.CEL
GSM39462.CEL
GSM39463.CEL
GSM39464.CEL
GSM39465.CEL
GSM39466.CEL
GSM39467.CEL
GSM39468.CEL
GSM39469.CEL
GSM39470.CEL
GSM39471.CEL
GSM39472.CEL
GSM39473.CEL
GSM39474.CEL
GSM39475.CEL
GSM39476.CEL
GSM39477.CEL
GSM39478.CEL
GSM39479.CEL
GSM39480.CEL
GSM39481.CEL
GSM39482.CEL
GSM39483.CEL
GSM39484.CEL
GSM39485.CEL
GSM39486.CEL
GSM39487.CEL
GSM39488.CEL
GSM39489.CEL
GSM39490.CEL
GSM39491.CEL
GSM39492.CEL
GSM39493.CEL
GSM39494.CEL
GSM39495.CEL
GSM39496.CEL
GSM39497.CEL
GSM39498.CEL
GSM39499.CEL
GSM39500.CEL
GSM39501.CEL
GSM39502.CEL
GSM39503.CEL
GSM39504.CEL
GSM39505.CEL
GSM39506.CEL
GSM39507.CEL
GSM39508.CEL
GSM39509.CEL
GSM39510.CEL
GSM39511.CEL
GSM39512.CEL
GSM39513.CEL
GSM39514.CEL
GSM39515.CEL
GSM39516.CEL
GSM39517.CEL
GSM39518.CEL
GSM39519.CEL
GSM39520.CEL
GSM39521.CEL
GSM39522.CEL
GSM39523.CEL
GSM39524.CEL
GSM39525.CEL
GSM39526.CEL
GSM39527.CEL
GSM39528.CEL
GSM39529.CEL
GSM39530.CEL
GSM39531.CEL
GSM39532.CEL
GSM39533.CEL
GSM39534.CEL
GSM39535.CEL
GSM39536.CEL
GSM39537.CEL
GSM39538.CEL
GSM39539.CEL
GSM39540.CEL
GSM39541.CEL
GSM39542.CEL
GSM39543.CEL
GSM39544.CEL
GSM39545.CEL
GSM39546.CEL
GSM39547.CEL
GSM40306.CEL
GSM40307.CEL
GSM40308.CEL
GSM40309.CEL
GSM40310.CEL
GSM40311.CEL
GSM40312.CEL
GSM40313.CEL
GSM40314.CEL
GSM106344.CEL
GSM106345.CEL
GSM106346.CEL
GSM106347.CEL
GSM106348.CEL
GSM106349.CEL
GSM106350.CEL
GSM106351.CEL
GSM135322.CEL
GSM135323.CEL
GSM135324.CEL
GSM135325.CEL
GSM135326.CEL
GSM135327.CEL
GSM135328.CEL
GSM135329.CEL
GSM135330.CEL
GSM135340.CEL
GSM135355.CEL
GSM135365.CEL
GSM135382.CEL
GSM135383.CEL
GSM135384.CEL
GSM135385.CEL
GSM135386.CEL
GSM135387.CEL
GSM135395.CEL
GSM135467.CEL
GSM135468.CEL
GSM135469.CEL
GSM135476.CEL
GSM135477.CEL
GSM135478.CEL
GSM135479.CEL
GSM135480.CEL
GSM146422.CEL
GSM146423.CEL
GSM147330.CEL
GSM147331.CEL
GSM147332.CEL
GSM147333.CEL
GSM147334.CEL
GSM147335.CEL
GSM147336.CEL
GSM147337.CEL
GSM147338.CEL
GSM147339.CEL
GSM147340.CEL
GSM147341.CEL
GSM147342.CEL
GSM147344.CEL
GSM147345.CEL
GSM147346.CEL
GSM151745.CEL
GSM151746.CEL
GSM151747.CEL
GSM151748.CEL
GSM177131.CEL
GSM177132.CEL
GSM197716.CEL
GSM197717.CEL
GSM197718.CEL
GSM197719.CEL
GSM197720.CEL
GSM197721.CEL
GSM197722.CEL
GSM197723.CEL
GSM197724.CEL
GSM197725.CEL
GSM197726.CEL
GSM197727.CEL
GSM197728.CEL
GSM197729.CEL
GSM197730.CEL
GSM197731.CEL
GSM197732.CEL
GSM197733.CEL
GSM197734.CEL
GSM197735.CEL
GSM197736.CEL
GSM197737.CEL
GSM197738.CEL
GSM197739.CEL
GSM201989.CEL
GSM201990.CEL
GSM201991.CEL
GSM201992.CEL
GSM201993.CEL
GSM201994.CEL
GSM201995.CEL
GSM203610.CEL
GSM203611.CEL
GSM203612.CEL
GSM203613.CEL
GSM203614.CEL
GSM203615.CEL
GSM203616.CEL
GSM203617.CEL
GSM203618.CEL
GSM203619.CEL
GSM203620.CEL
GSM203621.CEL
GSM210107.CEL
GSM210108.CEL
GSM210109.CEL
GSM210110.CEL
GSM210111.CEL
GSM210112.CEL
GSM210113.CEL
GSM210114.CEL
GSM210115.CEL
GSM210116.CEL
GSM210117.CEL
GSM210118.CEL
GSM210119.CEL
GSM214716.CEL
GSM214725.CEL
GSM214727.CEL
GSM214728.CEL
GSM214729.CEL
GSM214730.CEL
GSM214731.CEL
GSM214732.CEL
GSM214733.CEL
GSM215547.CEL
GSM215548.CEL
GSM215549.CEL
GSM215550.CEL
GSM215551.CEL
GSM215552.CEL
GSM215553.CEL
GSM215554.CEL
GSM215555.CEL
GSM234788.CEL
GSM234790.CEL
GSM234791.CEL
GSM236987.CEL
GSM236988.CEL
GSM237000.CEL
GSM237005.CEL
GSM237006.CEL
GSM237007.CEL
GSM237008.CEL
GSM237009.CEL
GSM237010.CEL
GSM237011.CEL
GSM237012.CEL
GSM240705.CEL
GSM240706.CEL
GSM240707.CEL
GSM240708.CEL
GSM240709.CEL
GSM240710.CEL
GSM240711.CEL
GSM240712.CEL
GSM243909.cel
GSM243910.cel
GSM244167.cel
GSM244169.cel
GSM244173.cel
GSM244176.cel
GSM244177.cel
GSM244180.cel
GSM244181.cel
GSM244182.cel
GSM244183.cel
GSM244184.cel
GSM244186.cel
GSM244187.cel
GSM244189.cel
GSM244190.cel
GSM244192.cel
GSM244193.cel
GSM244195.cel
GSM244196.cel
GSM244198.cel
GSM244199.cel
GSM244200.cel
GSM244201.cel
GSM244202.cel
GSM244203.cel
GSM244204.cel
GSM244205.cel
GSM244206.cel
GSM244207.cel
GSM244208.cel
GSM244209.cel
GSM244210.cel
GSM244211.cel
GSM244212.cel
GSM244213.cel
GSM244214.cel
GSM244215.cel
GSM244216.cel
GSM244217.cel
GSM244218.cel
GSM244219.cel
GSM244221.cel
GSM244222.cel
GSM244223.cel
GSM244225.cel
GSM244226.cel
GSM244227.cel
GSM244229.cel
GSM244230.cel
GSM244231.cel
GSM244233.cel
GSM244234.cel
GSM244236.cel
GSM244238.cel
GSM244245.cel
GSM244247.cel
GSM244250.cel
GSM244252.cel
GSM244255.cel
GSM244257.cel
GSM244258.cel
GSM244260.cel
GSM244261.cel
GSM244262.cel
GSM244264.cel
GSM244265.cel
GSM244266.cel
GSM244267.cel
GSM244268.cel
GSM244269.cel
GSM244270.cel
GSM244271.cel
GSM244272.cel
GSM250111.CEL
GSM250112.CEL
GSM250113.CEL
GSM250114.CEL
GSM250115.CEL
GSM250116.CEL
GSM250117.CEL
GSM250118.CEL
GSM250119.CEL
GSM250120.CEL
GSM251550.CEL
GSM251551.CEL
GSM251552.CEL
GSM251553.CEL
GSM251554.CEL
GSM251555.CEL
GSM251556.CEL
GSM251557.CEL
GSM251558.CEL
GSM251559.CEL
GSM272398.CEL
GSM272399.CEL
GSM272400.CEL
GSM272401.CEL
GSM272402.CEL
GSM272403.CEL
GSM272404.CEL
GSM272405.CEL
GSM272406.CEL
GSM272407.CEL
GSM279203_N2-2_-_-2hr.CEL
GSM279203_N2-3_-_-2hr.CEL
GSM279203_N2-4_-_-2hr.CEL
GSM279204_N2-2_-_0hr.CEL
GSM279204_N2-3_-_0hr.CEL
GSM279204_N2-4_-_0hr.CEL
GSM279205_N2-2_-_1hr.CEL
GSM279205_N2-3_-_1hr.CEL
GSM279205_N2-4_-_1hr.CEL
GSM279206_N2-2_-_3hr.CEL
GSM279206_N2-3_-_3hr.CEL
GSM279206_N2-4_-_3hr.CEL
GSM279207_N2-2_-_6hr.CEL
GSM279207_N2-3_-_6hr.CEL
GSM279207_N2-4_-_6hr.CEL
GSM279208_N2-2_-_12hr.CEL
GSM279208_N2-3_-_12hr.CEL
GSM279208_N2-4_-_12hr.CEL
GSM279209_N2-2_-_15hr.CEL
GSM279209_N2-3_-_15hr.CEL
GSM279209_N2-4_-_15hr.CEL
GSM279210_N2-2_-_24hr.CEL
GSM279210_N2-3_-_24hr.CEL
GSM279210_N2-4_-_24hr.CEL
GSM279211_N2-2_+_0hr.CEL
GSM279211_N2-3_+_0hr.CEL
GSM279211_N2-4_+_0hr.CEL
GSM279212_N2-2_+_1hr.CEL
GSM279212_N2-3_+_1hr.CEL
GSM279212_N2-4_+_1hr.CEL
GSM279213_N2-2_+_3hr.CEL
GSM279213_N2-3_+_3hr.CEL
GSM279213_N2-4_+_3hr.CEL
GSM279214_N2-2_+_6hr.CEL
GSM279214_N2-3_+_6hr.CEL
GSM279214_N2-4_+_6hr.CEL
GSM279215_N2-2_+_12hr.CEL
GSM279215_N2-3_+_12hr.CEL
GSM279215_N2-4_+_12hr.CEL
GSM279216_N2-2_+_15hr.CEL
GSM279216_N2-3_+_15hr.CEL
GSM279216_N2-4_+_15hr.CEL
GSM279217_N2-2_+_24hr.CEL
GSM279217_N2-3_+_24hr.CEL
GSM279217_N2-4_+_24hr.CEL
GSM279218_N2-2_-_M9_3hr.CEL
GSM279218_N2-3_-_M9_3hr.CEL
GSM279218_N2-4_-_M9_3hr.CEL
GSM279219_N2-2_-_+.CEL
GSM279219_N2-3_-_+.CEL
GSM279219_N2-4_-_+.CEL
GSM279220_N2-2_+_-.CEL
GSM279220_N2-3_+_-.CEL
GSM279220_N2-4_+_-.CEL
GSM309200.CEL
GSM309201.CEL
GSM309202.CEL
GSM309203.CEL
GSM309204.CEL
GSM309205.CEL
GSM309206.CEL
GSM309207.CEL
GSM309208.CEL
GSM309209.CEL
GSM309210.CEL
GSM309211.CEL
GSM309212.CEL
GSM309213.CEL
GSM309214.CEL
GSM309215.CEL
GSM309216.CEL
GSM309217.CEL
GSM309218.CEL
GSM309219.CEL
GSM309220.CEL
GSM309221.CEL
GSM309222.CEL
GSM309223.CEL
GSM309224.CEL
GSM309225.CEL
GSM309226.CEL
GSM309227.CEL
GSM309228.CEL
GSM309229.CEL
GSM309230.CEL
GSM309231.CEL
GSM309232.CEL
GSM309233.CEL
GSM309234.CEL
GSM309235.CEL
GSM311471.CEL
GSM311472.CEL
GSM311473.CEL
GSM311474.CEL
GSM311475.CEL
GSM311476.CEL
GSM311477.CEL
GSM311478.CEL
GSM311479.CEL
GSM311480.CEL
GSM311481.CEL
GSM311482.CEL
GSM311483.CEL
GSM311484.CEL
GSM311485.CEL
GSM311486.CEL
GSM311487.CEL
GSM311488.CEL
GSM311489.CEL
GSM311490.CEL
GSM311491.CEL
GSM311492.CEL
GSM311493.CEL
GSM311494.CEL
GSM334303.CEL
GSM334304.CEL
GSM334305.CEL
GSM334306.CEL
GSM334715.CEL
GSM334716.CEL
GSM334717.CEL
GSM334718.CEL
GSM334719.CEL
GSM334720.CEL
GSM334721.CEL
GSM334722.CEL
GSM334723.CEL
GSM334724.CEL
GSM334725.CEL
GSM334726.CEL
GSM334727.CEL
GSM334728.CEL
GSM334729.CEL
GSM365572.CEL
GSM365573.CEL
GSM365574.CEL
GSM365575.CEL
GSM365576.CEL
GSM365577.CEL
GSM365578.CEL
GSM365579.CEL
GSM365580.CEL
GSM365581.CEL
GSM365582.CEL
GSM365583.CEL
GSM365584.CEL
GSM365585.CEL
GSM365586.CEL
GSM365587.CEL
GSM365588.CEL
GSM365589.CEL
GSM365590.CEL
GSM365591.CEL
GSM365592.CEL
GSM365593.CEL
GSM365594.CEL
GSM365595.CEL
GSM365596.CEL
GSM365597.CEL
GSM375498.CEL
GSM375499.CEL
GSM375500.CEL
GSM375501.CEL
GSM375502.CEL
GSM378577.CEL
GSM378578.CEL
GSM378579.CEL
GSM378580.CEL
GSM378581.CEL
GSM378582.CEL
GSM378583.CEL
GSM378584.CEL
GSM378585.CEL
GSM378586.CEL
GSM378587.CEL
GSM378588.CEL
GSM378589.CEL
GSM378590.CEL
GSM378591.CEL
GSM378592.CEL
GSM378593.CEL
GSM378594.CEL
GSM378595.CEL
GSM378596.CEL
GSM378597.CEL
GSM378598.CEL
GSM378599.CEL
GSM378600.CEL
GSM389220.CEL
GSM389221.CEL
GSM389222.CEL
GSM389223.CEL
GSM389224.CEL
GSM389225.CEL
GSM389226.CEL
GSM389227.CEL
GSM389228.CEL
GSM389229.CEL
GSM389230.CEL
GSM395631.CEL
GSM395632.CEL
GSM395633.CEL
GSM395634.CEL
GSM395635.CEL
GSM395636.CEL
GSM401793.CEL
GSM401794.CEL
GSM401795.CEL
GSM401796.CEL
GSM401797.CEL
GSM401798.CEL
GSM401799.CEL
GSM401800.CEL
GSM401801.CEL
GSM401802.CEL
GSM401803.CEL
GSM401804.CEL
GSM412179.CEL
GSM412180.CEL
GSM412181.CEL
GSM412182.CEL
GSM412183.CEL
GSM412184.CEL
GSM412185.CEL
GSM412186.CEL
GSM412187.CEL
GSM419959.CEL
GSM419960.CEL
GSM419961.CEL
GSM419962.CEL
GSM419963.CEL
GSM419964.CEL
GSM419965.CEL
GSM419966.CEL
GSM419967.CEL
GSM419968.CEL
GSM419969.CEL
GSM419970.CEL
GSM424141.CEL
GSM424142.CEL
GSM424144.CEL
GSM424861.CEL
GSM424862.CEL
GSM424863.CEL
GSM424864.CEL
GSM424865.CEL
GSM424866.CEL
GSM453398.CEL
GSM453399.CEL
GSM453400.CEL
GSM453401.CEL
GSM453402.CEL
GSM453403.CEL
GSM453404.CEL
GSM453405.CEL
GSM453406.CEL
GSM453407.CEL
GSM453408.CEL
GSM453409.CEL
GSM453410.CEL
GSM453411.CEL
GSM453412.CEL
GSM453413.CEL
GSM453414.CEL
GSM453415.CEL
GSM453876.CEL
GSM453877.CEL
GSM453878.CEL
GSM453879.CEL
GSM453880.CEL
GSM474531.CEL
GSM474532.CEL
GSM474533.CEL
GSM474534.CEL
GSM474535.CEL
GSM474536.CEL
GSM479867.CEL
GSM479868.CEL
GSM479869.CEL
GSM479870.CEL
GSM479871.CEL
GSM479872.CEL
GSM479873.CEL
GSM479874.CEL
GSM479875.CEL
GSM479876.CEL
GSM479877.CEL
GSM479878.CEL
GSM479879.CEL
GSM479880.CEL
GSM479881.CEL
GSM479882.CEL
GSM479883.CEL
GSM479884.CEL
GSM479885.CEL
GSM479886.CEL
GSM479887.CEL
GSM479888.CEL
GSM479889.CEL
GSM479890.CEL
GSM479891.CEL
GSM479892.CEL
GSM479893.CEL
GSM479894.CEL
GSM479895.CEL
GSM479896.CEL
GSM498038_FBF-GFP_IP,_biological_replicate_1.CEL
GSM498039_TUB-GFP_IP,_biological_replicate_1.CEL
GSM498040_FBF-GFP_IP,_biological_replicate_2.CEL
GSM498041_TUB-GFP_IP,_biological_replicate_2.CEL
GSM498042_FBF-GFP_IP,_biological_replicate_3.CEL
GSM498043_TUB-GFP_IP,_biological_replicate_3.CEL
GSM498044_FBF-GFP_IP,_biological_replicate_4.CEL
GSM498045_TUB-GFP_IP,_biological_replicate_4.CEL
GSM499032_N2_1.CEL
GSM499033_N2_2.CEL
GSM499034_N2_3.CEL
GSM499035_JS62_1.CEL
GSM499036_JS62_2.CEL
GSM499037_JS62_3.CEL
GSM499038_JS63_1.CEL
GSM499039_JS63_2.CEL
GSM499040_JS63_3.CEL
GSM501248.CEL
GSM501268.CEL
GSM501269.CEL
GSM501270.CEL
GSM501271.CEL
GSM501272.CEL
GSM529725.CEL
GSM529726.CEL
GSM529727.CEL
GSM529728.CEL
GSM529729.CEL
GSM529730.CEL
GSM534207.CEL
GSM534208.CEL
GSM534209.CEL
GSM534210.CEL
GSM534211.CEL
GSM534212.CEL
GSM534213.CEL
GSM534214.CEL
GSM534215.CEL
GSM536248.CEL
GSM536249.CEL
GSM536250.CEL
GSM536251.CEL
GSM536252.CEL
GSM536253.CEL
GSM539007_ci20070213ce_U_01_Input_IP8_65.CEL
GSM539008_ci20070213ce_U_02_Input_IP9_65.CEL
GSM539009_ci20070213ce_U_03_Input_IP10_65.CEL
GSM539010_ci20070213ce_U_04_MYC_IP8_65.CEL
GSM539011_ci20070213ce_U_05_MYC_IP9_65.CEL
GSM539012_ci20070213ce_U_06_MYC_IP10_65.CEL
GSM539013_ci20070213ce_U_07_FLAG_IP8_65.CEL
GSM539014_ci20070213ce_U_08_FLAG_IP9_65.CEL
GSM539015_ci20070213ce_U_09_FLAG_IP10_65.CEL
GSM539016_ci20070530ce_U_03_N2_IP_109.CEL
GSM539017_ci20070530ce_U_07_N2_IP_109.CEL
GSM539018_ci20070530ce_U_11_N2_IP_109.CEL
GSM539019_ci20070530ce_U_04_gld1-gfp-flag_IP_109.CEL
GSM539020_ci20070530ce_U_08_gld1-gfp-flag_IP_109.CEL
GSM539021_ci20070530ce_U_12_gld1-gfp-flag_IP_109.CEL
GSM542288_C_elegans-ABZ-1.CEL
GSM542289_C_elegans-ABZ-2.CEL
GSM542290_C_elegans-ABZ-3.CEL
GSM542291_C_elegans-CONT-1.CEL
GSM542292_C_elegans-CONT-2.CEL
GSM542293_C_elegans-CONT-3.CEL
GSM542652_AA049_268N2L4_Celegans_.CEL
GSM542653_AA052_272N2L4_Celegans_.CEL
GSM542654_AA055_291N2L4_Celegans_.CEL
GSM542655_AA050_268N2d6_Celegans_.CEL
GSM542656_AA053_272N2d6_Celegans_.CEL
GSM542657_AA056_291N2d6_Celegans_.CEL
GSM542658_AA051_268N2d15_Celegans_.CEL
GSM542659_AA054_272N2d15_Celegans_.CEL
GSM542660_AA057_291N2d15_Celegans_.CEL
GSM543285.CEL
GSM543286.CEL
GSM543287.CEL
GSM543288.CEL
GSM543289.CEL
GSM543290.CEL
GSM562065_C_elegans-IVM100ng-1.CEL
GSM562066_C_elegans-IVM100ng-2.CEL
GSM562067_C_elegans-IVM100ng-3.CEL
GSM562068_C_elegans-IVM100ng-4.CEL
GSM562069_C_elegans-IVM100ng-5.CEL
GSM562070_C_elegans-IVM100ng-CONT-1.CEL
GSM562071_C_elegans-IVM100ng-CONT-2.CEL
GSM562072_C_elegans-IVM100ng-CONT-3.CEL
GSM562073_C_elegans-IVM100ng-CONT-4.CEL
GSM562074_C_elegans-IVM100ng-CONT-5.CEL
GSM562075_C_elegans-IVM1ug-1.CEL
GSM562076_C_elegans-IVM1ug-2.CEL
GSM562077_C_elegans-IVM1ug-3.CEL
GSM562078_C_elegans-IVM1ug-4.CEL
GSM562079_C_elegans-IVM1ug-5.CEL
GSM562080_C_elegans-IVM1ug-CONT-1.CEL
GSM562081_C_elegans-IVM1ug-CONT-2.CEL
GSM562082_C_elegans-IVM1ug-CONT-3.CEL
GSM562083_C_elegans-IVM1ug-CONT-4.CEL
GSM562084_C_elegans-IVM1ug-CONT-5.CEL
GSM567790.CEL
GSM567791.CEL
GSM567792.CEL
GSM567793.CEL
GSM567794.CEL
GSM587853_GLD-2_wt-IP-1.CEL
GSM587854_GLD-2_wt-IP-2.CEL
GSM587855_GLD-2_wt-IP-3.CEL
GSM587856_GLD-2_wt-IP-4.CEL
GSM587857_GLD-2_gld-2_RNAi_-IP-1.CEL
GSM587858_GLD-2_gld-2_RNAi_-IP-2.CEL
GSM587859_GLD-2_gld-2_RNAi_-IP-3.CEL
GSM587860_GLD-2_gld-2_RNAi_-IP-4.CEL
GSM587861_RNP-8_wt-IP-1.CEL
GSM587862_RNP-8_wt-IP-2.CEL
GSM587863_RNP-8_wt-IP-3.CEL
GSM587864_RNP-8_rnp-8_q784_-IP-1.CEL
GSM587865_RNP-8_rnp-8_q784_-IP-2.CEL
GSM587866_RNP-8_rnp-8_q784_-IP-3.CEL
GSM587867_wild-type_total_RNA-1.CEL
GSM587868_wild-type_total_RNA-2.CEL
GSM587869_wild-type_total_RNA-3.CEL
GSM587870_wild-type_total_RNA-4.CEL
GSM587871_gld-2_RNAi_total_RNA-1.CEL
GSM587872_gld-2_RNAi_total_RNA-2.CEL
GSM587873_gld-2_RNAi_total_RNA-3.CEL
GSM589315_C.elegans_LD2_3.CEL
GSM589316_C.elegans_LD6_3.CEL
GSM589317_C.elegans_LD10_3.CEL
GSM589318_C.elegans_LD14_3.CEL
GSM589319_C.elegans_LD18_3.CEL
GSM589320_C.elegans_LD22_3.CEL
GSM589321_C.elegans_DD26_2.CEL
GSM589322_C.elegans_DD30_2.CEL
GSM589323_C.elegans_DD34_2.CEL
GSM589324_C.elegans_DD38_2.CEL
GSM589325_C.elegans_DD42_2.CEL
GSM589326_C.elegans_DD46_2.CEL
GSM589327_C.elegans_LD2_4.CEL
GSM589328_C.elegans_LD6_4_rep1.CEL
GSM589328_C.elegans_LD6_4_rep2.CEL
GSM589329_C.elegans_LD10_4.CEL
GSM589330_C.elegans_LD14_4.CEL
GSM589331_C.elegans_LD18_4_rep1.CEL
GSM589331_C.elegans_LD18_4_rep2.CEL
GSM589332_C.elegans_LD22_4.CEL
GSM589333_C.elegans_DD26_4.CEL
GSM589334_C.elegans_DD30_4.CEL
GSM589335_C.elegans_DD34_4.CEL
GSM589336_C.elegans_DD38_4.CEL
GSM589337_C.elegans_DD42_4.CEL
GSM589338_C.elegans_DD46_4.CEL
GSM589339_C.elegans_LD2_6.CEL
GSM589340_C.elegans_LD6_6.CEL
GSM589341_C.elegans_LD10_6.CEL
GSM589342_C.elegans_LD14_6.CEL
GSM589343_C.elegans_LD18_6.CEL
GSM589344_C.elegans_LD22_6.CEL
GSM589345_C.elegans_DD26_6.CEL
GSM589346_C.elegans_DD30_6.CEL
GSM589347_C.elegans_DD34_6.CEL
GSM589348_C.elegans_DD38_6.CEL
GSM589349_C.elegans_DD42_6.CEL
GSM589350_C.elegans_DD46_6.CEL
GSM589351_C.elegans_C2_4.CEL
GSM589352_C.elegans_C6_4.CEL
GSM589353_C.elegans_C10_4.CEL
GSM589354_C.elegans_C14_4.CEL
GSM589355_C.elegans_C18_4.CEL
GSM589356_C.elegans_C22_4.CEL
GSM589357_C.elegans_C2_6.CEL
GSM589358_C.elegans_C10_6.CEL
GSM589359_C.elegans_C14_6.CEL
GSM589360_C.elegans_C18_6.CEL
GSM589361_C.elegans_C22_6.CEL
GSM589362_C.elegans_WC2_1.CEL
GSM589363_C.elegans_WC6_1.CEL
GSM589364_C.elegans_WC10_1.CEL
GSM589365_C.elegans_WC14_1.CEL
GSM589366_C.elegans_WC18_1.CEL
GSM589367_C.elegans_WC22_1.CEL
GSM589368_C.elegans_WC2_2.CEL
GSM589369_C.elegans_WC6_2.CEL
GSM589370_C.elegans_WC10_2.CEL
GSM589371_C.elegans_WC14_2.CEL
GSM589372_C.elegans_WC18_2.CEL
GSM589373_C.elegans_WC22_2.CEL
GSM589374_C.elegans_WC2_3.CEL
GSM589375_C.elegans_WC6_3.CEL
GSM589376_C.elegans_WC10_3.CEL
GSM589377_C.elegans_WC14_3.CEL
GSM589378_C.elegans_WC18_3.CEL
GSM589379_C.elegans_WC22_3.CEL
GSM589380_C.elegans_CC26_3.CEL
GSM589381_C.elegans_CC30_3_rep1.CEL
GSM589381_C.elegans_CC30_3_rep2.CEL
GSM589382_C.elegans_CC34_3_rep1.CEL
GSM589382_C.elegans_CC34_3_rep2.CEL
GSM589383_C.elegans_CC38_3.CEL
GSM589384_C.elegans_CC42_3.CEL
GSM589385_C.elegans_CC46_3.CEL
GSM589386_C.elegans_WC2_4.CEL
GSM589387_C.elegans_WC6_4.CEL
GSM589388_C.elegans_WC10_4.CEL
GSM589389_C.elegans_WC14_4.CEL
GSM589390_C.elegans_WC18_4.CEL
GSM589391_C.elegans_WC22_4.CEL
GSM589392_C.elegans_CC26_4.CEL
GSM589393_C.elegans_CC30_4.CEL
GSM589394_C.elegans_CC34_4.CEL
GSM589395_C.elegans_CC38_4.CEL
GSM589396_C.elegans_CC42_4.CEL
GSM589397_C.elegans_CC46_4.CEL
GSM589398_C.elegans_WC2_6.CEL
GSM589399_C.elegans_WC6_6.CEL
GSM589400_C.elegans_WC10_6.CEL
GSM589401_C.elegans_WC14_6.CEL
GSM589402_C.elegans_WC18_6.CEL
GSM589403_C.elegans_WC22_6.CEL
GSM589404_C.elegans_CC26_6.CEL
GSM589405_C.elegans_CC30_6.CEL
GSM589406_C.elegans_CC34_6.CEL
GSM589407_C.elegans_CC38_6_rep1.CEL
GSM589407_C.elegans_CC38_6_rep2.CEL
GSM589408_C.elegans_CC42_6.CEL
GSM589409_C.elegans_CC46_6.CEL
GSM627440.CEL
GSM627441.CEL
GSM627442.CEL
GSM627443.CEL
GSM627444.CEL
GSM627445.CEL
GSM627446.CEL
GSM627447.CEL
GSM627448.CEL
GSM627449.CEL
GSM627450.CEL
GSM627451.CEL
GSM627491_3X_D1.CEL
GSM627492_3X_D2.CEL
GSM627493_3X_D3.CEL
GSM627494_3X_D4.CEL
GSM627495_3X_S1.CEL
GSM627496_3X_S2.CEL
GSM627497_3X_S3.CEL
GSM627498_3X_S4.CEL
GSM627499_3X_WT1.CEL
GSM627500_3X_WT2.CEL
GSM627501_3X_WT3.CEL
GSM627502_3X_WT4.CEL
GSM634543.CEL
GSM634544.CEL
GSM634545.CEL
GSM635241.CEL
GSM635242.CEL
GSM635243.CEL
GSM677582_C._albicans_alive_#1.CEL
GSM677583_C._albicans_alive_#2.CEL
GSM677584_C._albicans_alive_#3.CEL
GSM677585_Heat_Killed_C._albicans_#1.CEL
GSM677586_Heat_Killed_C._albicans_#2.CEL
GSM677587_Heat_Killed_C._albicans_#3.CEL
GSM677588_Heat_Killed_E_coli_#1.CEL
GSM677589_Heat_Killed_E_coli_#2.CEL
GSM677590_Heat_Killed_E_coli_#3.CEL
GSM685476.CEL
GSM685477.CEL
GSM685478.CEL
GSM685479.CEL
GSM685480.CEL
GSM685481.CEL
GSM685482.CEL
GSM685483.CEL
GSM685484.CEL
GSM685485.CEL
GSM685486.CEL
GSM685487.CEL
GSM685488.CEL
GSM685489.CEL
GSM685490.CEL
GSM685491.CEL
GSM685492.CEL
GSM685493.CEL
GSM685494.CEL
GSM685495.CEL
GSM685496.CEL
GSM685497.CEL
GSM685498.CEL
GSM685499.CEL
GSM685500.CEL
GSM685501.CEL
GSM685502.CEL
GSM685503.CEL
GSM685504.CEL
GSM685505.CEL
GSM685506.CEL
GSM685507.CEL
GSM685508.CEL
GSM685509.CEL
GSM685510.CEL
GSM685511.CEL
GSM685512.CEL
GSM685513.CEL
GSM685514.CEL
GSM685515.CEL
GSM685516.CEL
GSM685517.CEL
GSM685518.CEL
GSM685519.CEL
GSM685520.CEL
GSM685521.CEL
GSM688037_2246_4774_27844_wt-A_Celegans.CEL
GSM688038_2246_4774_27845_wt-B_Celegans.CEL
GSM688039_2246_4774_27846_wt-C_Celegans.CEL
GSM688040_2246_4774_27838_tag24-A_Celegans.CEL
GSM688041_2246_4774_27839_tag24-B_Celegans.CEL
GSM688042_2246_4774_27840_tag24-C_Celegans.CEL
GSM705443_Emb_wt_1.CEL
GSM705444_Emb_wt_2.CEL
GSM705445_Emb_wt_3.CEL
GSM705446_Emb_mutant_1.CEL
GSM705447_Emb_mutant_2.CEL
GSM705448_Emb_mutant_3.CEL
GSM705449_G_wt_1.CEL
GSM705450_G_wt_2.CEL
GSM705451_G_wt_3.CEL
GSM705452_G_mutant_1.CEL
GSM705453_G_mutant_2.CEL
GSM705454_G_mutant_3.CEL
GSM714598_08022901.CEL
GSM714599_08022902.CEL
GSM714600_08022903.CEL
GSM714601_08022904.CEL
GSM714602_08030501.CEL
GSM714603_08030502.CEL
GSM714604_08030701.CEL
GSM714605_08030702.CEL
GSM714606_08031101.CEL
GSM714607_08031102.CEL
GSM714608_08031201.CEL
GSM714609_08031202.CEL
GSM740996.CEL
GSM741150.CEL
GSM741151.CEL
GSM741230.CEL
GSM741231.CEL
GSM741232.CEL
GSM741233.CEL
GSM741234.CEL
GSM741235.CEL
GSM741236.CEL
GSM741237.CEL
GSM741238.CEL
GSM756612.CEL
GSM756613.CEL
GSM756614.CEL
GSM756615.CEL
GSM756616.CEL
GSM756617.CEL
GSM756618.CEL
GSM756619.CEL
GSM756620.CEL
GSM756621.CEL
GSM756622.CEL
GSM756623.CEL
GSM756685.CEL
GSM756686.CEL
GSM756687.CEL
GSM756688.CEL
GSM756689.CEL
GSM756690.CEL
GSM756691.CEL
GSM756692.CEL
GSM756693.CEL
GSM756694.CEL
GSM756695.CEL
GSM794220_08-02-04_Krause_Celegans_C1.CEL
GSM794221_08-02-04_Krause_Celegans_C2.CEL
GSM794222_08-02-04_Krause_Celegans_C3.CEL
GSM794223_08-02-04_Krause_Celegans_E1.CEL
GSM794224_08-02-04_Krause_Celegans_E2.CEL
GSM794225_08-02-04_Krause_Celegans_E3.CEL
GSM800976.CEL
GSM800977.CEL
GSM800978.CEL
GSM800979.CEL
GSM800980.CEL
GSM800981.CEL
GSM800982.CEL
GSM800983.CEL
GSM800984.CEL
GSM800985.CEL
GSM803567.CEL
GSM803568.CEL
GSM803569.CEL
GSM803570.CEL
GSM803571.CEL
GSM803572.CEL
GSM805419_C1_030210_Celegans_.CEL
GSM805420_C2_030210_Celegans_.CEL
GSM805421_C3_030210_Celegans_.CEL
GSM805422_A1_030210_Celegans_.CEL
GSM805423_A2_030210_Celegans_.CEL
GSM805424_A3_030210_Celegans_.CEL
GSM815851_HENGCEL_01_081006.CEL
GSM815852_HENGCEL_02_081006.CEL
GSM815853_HENGCEL_03_081006.CEL
GSM815854_HENGCEL_04_081006.CEL
GSM815855_HENGCEL_05_081006.CEL
GSM815856_HENGCEL_06_081006.CEL
GSM815900_C.elegans_080508_A1.CEL
GSM815901_160508_C.elegans_A2.CEL
GSM815902_160508_C.elegans_A3.CEL
GSM815903_C.elegans_080508_B1.CEL
GSM815904_C.elegans_080508_B2.CEL
GSM815905_160508_C.elegans_B3.CEL
GSM840594_CVD109_N2_R1.CEL
GSM840595_CVD109_N2_R2.CEL
GSM840596_CVD109_N2_R3.CEL
GSM840597_CVD110_N2_R1.CEL
GSM840598_CVD110_N2_R2.CEL
GSM840599_CVD110_N2_R3.CEL
GSM840600_Del_hly_N2_R1.CEL
GSM840601_Del_hly_N2_R2.CEL
GSM840602_Del_hly_N2_R3.CEL
GSM840603_E7946_N2_R1.CEL
GSM840604_E7946_N2_R2.CEL
GSM840605_E7946_N2_R3.CEL
GSM840606_OP50_N2_R1.CEL
GSM840607_OP50_N2_R2.CEL
GSM840608_OP50_N2_R3.CEL
GSM842065.CEL
GSM842066.CEL
GSM842067.CEL
GSM842068.CEL
GSM842069.CEL
GSM842070.CEL
GSM849809_09-30-11_MKrause1_IH_Celegans_1-4uM-Con-1.CEL
GSM849810_09-30-11_MKrause2_IH_Celegans_2-4uM-Con-2.CEL
GSM849811_09-30-11_MKrause3_IH_Celegans_3-4uM-Con-3.CEL
GSM849812_09-30-11_MKrause4_IH_Celegans_4-20uM-Con-1.CEL
GSM849813_09-30-11_MKrause5_IH_Celegans_5-20uM-Con-2.CEL
GSM849814_09-30-11_MKrause6_IH_Celegans_6-20uM-Con-3.CEL
GSM849815_09-30-11_MKrause7_IH_Celegans_7-4uM-Exp1.CEL
GSM849816_09-30-11_MKrause8_IH_Celegans_8-4uM-Exp2.CEL
GSM849817_09-30-11_MKrause9_IH_Celegans_9-4uM-Exp3.CEL
GSM849818_09-30-11_MKrause10_IH_Celegans_10-20uM-Exp1.CEL
GSM849819_09-30-11_MKrause11_IH_Celegans_11-20uM-Exp2.CEL
GSM849820_09-30-11_MKrause12_IH_Celegans_12-20uM-Exp3.CEL
GSM866671.CEL
GSM866672.CEL
GSM866673.CEL
GSM866674.CEL
GSM866675.CEL
GSM866676.CEL
GSM866677.CEL
GSM866678.CEL
GSM866679.CEL
GSM866680.CEL
GSM866681.CEL
GSM866682.CEL
GSM866683.CEL
GSM866684.CEL
GSM866685.CEL
GSM866686.CEL
GSM866687.CEL
GSM866695.CEL
GSM866696.CEL
GSM866697.CEL
GSM866698.CEL
GSM866720.CEL
GSM866721.CEL
GSM866722.CEL
GSM866728.CEL
GSM866729.CEL
GSM866730.CEL
GSM866731.CEL
GSM866732.CEL
GSM866733.CEL
GSM866734.CEL
GSM866735.CEL
GSM866736.CEL
GSM866737.CEL
GSM866750.CEL
GSM866751.CEL
GSM866752.CEL
GSM866753.CEL
GSM866754.CEL
GSM866755.CEL
GSM866756.CEL
GSM866757.CEL
GSM866758.CEL
GSM866759.CEL
GSM866760.CEL
GSM866761.CEL
GSM866762.CEL
GSM866763.CEL
GSM866764.CEL
GSM866765.CEL
GSM866766.CEL
GSM889558_G030040_01.CEL
GSM889559_G030040_02.CEL
GSM889560_G030040_03.CEL
GSM889561_G030040_04.CEL
GSM889562_G030040_05.CEL
GSM915201_DMSO_G.CEL
GSM915202_DMSO_H.CEL
GSM915203_DMSO_I.CEL
GSM915204_RPW-24_G.CEL
GSM915205_RPW-24_H.CEL
GSM915206_RPW-24_I.CEL
GSM919250_EM3742_Celegans_030407.CEL
GSM919251_EM3745_Celegans_030407.CEL
GSM919252_EM3748_Celegans_030407.CEL
GSM919253_EM3743_Celegans_030407.CEL
GSM919254_EM3744_Celegans_030407.CEL
GSM919255_EM3746_Celegans_030407.CEL
GSM919256_EM3747_Celegans_030407.CEL
GSM919257_EM3749_Celegans_030407.CEL
GSM919258_EM3750_Celegans_030407.CEL
GSM936472_AN_1_Celegans.CEL
GSM936473_AN_2_Celegans.CEL
GSM936474_AN_3_Celegans.CEL
GSM936475_AN_4_Celegans.CEL
GSM936476_AN_5_Celegans.CEL
GSM936477_AN_6_Celegans.CEL
GSM936478_AN_7_Celegans.CEL
GSM936479_AN_8_Celegans.CEL
GSM936480_AN_9_Celegans.CEL
GSM936481_AN_10_Celegans.CEL
GSM936482_AN_11_Celegans.CEL
GSM936483_AN_12_Celegans.CEL
GSM953405_1540_3674_18638_1c48_Celegans.CEL
GSM953406_1540_3674_18639_1u48_Celegans.CEL
GSM953407_1540_3674_18640_1e48_Celegans.CEL
GSM953408_1540_3674_18641_1eu48_Celegans.CEL
GSM953409_1540_3674_18642_1c51_Celegans.CEL
GSM953410_1540_3674_18643_1u51_Celegans.CEL
GSM953411_1540_3674_18644_1e51_Celegans.CEL
GSM953412_1540_3674_18645_1eu51_Celegans.CEL
GSM953413_1540_3099_15305_2c51_Celegans.CEL
GSM953414_1540_3099_15307_2e51_Celegans.CEL
GSM953415_1540_3099_15308_2eu51_Celegans.CEL
GSM953416_1540_3674_18590_4c3_Celegans.CEL
GSM953417_1540_3674_18591_4u3_Celegans.CEL
GSM953418_1540_3674_18592_4e3_Celegans.CEL
GSM953419_1540_3674_18593_4eu3_Celegans.CEL
GSM953420_1540_3674_18594_4c24_Celegans.CEL
GSM953421_1540_3674_18595_4u24_Celegans.CEL
GSM953422_1540_3674_18596_4e24_Celegans.CEL
GSM953423_1540_3674_18597_4eu24_Celegans.CEL
GSM953424_1540_3674_18598_4c48_Celegans.CEL
GSM953425_1540_3674_18599_4u48_Celegans.CEL
GSM953426_1540_3674_18600_4e48_Celegans.CEL
GSM953427_1540_3674_18601_4eu48_Celegans.CEL
GSM953428_1540_3674_18602_4c51_Celegans.CEL
GSM953429_1540_3674_18603_4u51_Celegans.CEL
GSM953430_1540_3674_18604_4e51_Celegans.CEL
GSM953431_1540_3674_18605_4eu51_Celegans.CEL
GSM953432_1540_3674_18606_5c3_Celegans.CEL
GSM953433_1540_3674_18607_5u3_Celegans.CEL
GSM953434_1540_3674_18608_5e3_Celegans.CEL
GSM953435_1540_3674_18609_5eu3_Celegans.CEL
GSM953436_1540_3674_18610_5c24_Celegans.CEL
GSM953437_1540_3674_18611_5u24_Celegans.CEL
GSM953438_1540_3674_18612_5e24_Celegans.CEL
GSM953439_1540_3674_18613_5eu24_Celegans.CEL
GSM953440_1540_3674_18614_5c48_Celegans.CEL
GSM953441_1540_3674_18615_5u48_Celegans.CEL
GSM953442_1540_3674_18617_5eu48_Celegans.CEL
GSM953443_1540_3674_18618_5c51_Celegans.CEL
GSM953444_1540_3674_18619_5u51_Celegans.CEL
GSM953445_1540_3674_18620_5e51_Celegans.CEL
GSM953446_1540_3674_18621_5eu51_Celegans.CEL
GSM953447_1540_3674_18622_6c3_Celegans.CEL
GSM953448_1540_3674_18623_6u3_Celegans.CEL
GSM953449_1540_3674_18624_6e3_Celegans.CEL
GSM953450_1540_3674_18625_6eu3_Celegans.CEL
GSM953451_1540_3674_18626_6c24_Celegans.CEL
GSM953452_1540_3674_18627_6u24_Celegans.CEL
GSM953453_1540_3674_18628_6e24_Celegans.CEL
GSM953454_1540_3674_18629_6eu24_Celegans.CEL
GSM953455_1540_3674_18632_6e48_Celegans.CEL
GSM953456_1540_3674_18633_6eu48_Celegans.CEL
GSM953457_1540_3674_18635_6e51_Celegans.CEL
GSM953458_1540_3674_18637_6eu51_Celegans.CEL
GSM953459_1540_3099_15277r_7c3_Celegans.CEL
GSM953460_1540_3099_15278r_7u3_Celegans.CEL
GSM953461_1540_3099_15279_7e3_Celegans.CEL
GSM953462_1540_3099_15280r_7eu3_Celegans.CEL
GSM953463_1540_3099_15281_7c24_Celegans.CEL
GSM953464_1540_3099_15282r_7u24_Celegans.CEL
GSM953465_1540_3099_15283_7e24_Celegans.CEL
GSM953466_1540_3099_15284_7eu24_Celegans.CEL
GSM953467_1540_3099_15285r_7c48_Celegans.CEL
GSM953468_1540_3099_15286r_7u48_Celegans.CEL
GSM953469_1540_3099_15287_7e48_Celegans.CEL
GSM953470_1540_3099_15288_7eu48_Celegans.CEL
GSM953471_1540_3099_15289r_7c51_Celegans.CEL
GSM953472_1540_3099_15290r_7u51_Celegans.CEL
GSM953473_1540_3099_15292_7eu51_Celegans.CEL
GSM953766_AS_0.003_R1.CEL
GSM953767_AS_0.003_R2.CEL
GSM953768_AS_0.003_R3.CEL
GSM953769_AS_0.03_R1.CEL
GSM953770_AS_0.03_R2.CEL
GSM953771_AS_0.03_R3.CEL
GSM953772_AS_Control_R1.CEL
GSM953773_AS_Control_R2.CEL
GSM953774_AS_Control_R3.CEL
GSM956917_ercc-1_I_Celegans_.CEL
GSM956918_ercc-1_II_Celegans_.CEL
GSM956919_ercc-1_III_Celegans_.CEL
GSM956920_ercc-1_IV_Celegans_.CEL
GSM956921_N2_I_Celegans_.CEL
GSM956922_N2_II_Celegans_.CEL
GSM956923_N2_III_Celegans_.CEL
GSM956924_N2_IV_Celegans_.CEL
GSM958827_N2_rep1.CEL
GSM958828_N2_rep2.CEL
GSM958829_N2_rep3.CEL
GSM958830_N2_rep4.CEL
GSM958831_N2_rep5.CEL
GSM958832_xpa-1_rep1.CEL
GSM958833_xpa-1_rep2.CEL
GSM958834_xpa-1_rep3.CEL
GSM958835_xpa-1_rep4.CEL
GSM958836_xpa-1_rep5.CEL
GSM986045_12-01-10_M.Krause1c_MK_Celegans_Control_1.CEL
GSM986046_12-01-10_M.Krause1E_MK_Celegans_E_1.CEL
GSM986047_12-01-10_M.Krause2c_MK_Celegans_Control_2.CEL
GSM986048_12-01-10_M.Krause2E_MK_Celegans_E_2.CEL
GSM986049_12-01-10_M.Krause4c_MK_Celegans_Control_4.CEL
GSM986050_12-01-10_M.Krause4E_MK_Celegans_E_4.CEL
GSM1008087_N2-1_Celegans_.CEL
GSM1008088_N2-2_Celegans_.CEL
GSM1008089_N2-3_Celegans_.CEL
GSM1008090_N2-4_Celegans_.CEL
GSM1008091_N2inf-1_Celegans_.CEL
GSM1008092_N2inf-2_Celegans_.CEL
GSM1008093_N2inf-3_Celegans_.CEL
GSM1008094_N2inf-4_Celegans_.CEL
GSM1008095_sxII26-1_Celegans_.CEL
GSM1008096_sxII26-2_Celegans_.CEL
GSM1008097_sxII26-3_Celegans_.CEL
GSM1008098_sxII26inf-1_Celegans_.CEL
GSM1008099_sxII26inf-2_Celegans_.CEL
GSM1008100_sxII26inf-3_Celegans_.CEL
GSM1008101_WM27-1_Celegans_.CEL
GSM1008102_WM27-2_Celegans_.CEL
GSM1008103_WM27-3_Celegans_.CEL
GSM1008104_WM27inf-1_Celegans_.CEL
GSM1008105_WM27inf-2_Celegans_.CEL
GSM1008106_WM27inf-3_Celegans_.CEL
GSM1015556_CE_555-013-002.CEL
GSM1015557_CE_555-013-003.CEL
GSM1015558_CE_555-013-004.CEL
GSM1015559_CE_555-013-005.CEL
GSM1015560_CE_555-013-006.CEL
GSM1015561_CE_555-013-007.CEL
GSM1015562_CE_555-013-008.CEL
GSM1015563_CE_555-013-009.CEL
GSM1015564_CE_555-013-010.CEL
GSM1015565_CE_555-013-011.CEL
GSM1015566_CE_555-013-012.CEL
GSM1015567_CE_555-013-013.CEL
GSM1015568_CE_555-013-014.CEL
GSM1015569_CE_555-013-015.CEL
GSM1015570_CE_555-013-016.CEL
GSM1015571_CE_555-013-017.CEL
GSM1015572_CE_555-013-018.CEL
GSM1015573_CE_555-013-019.CEL
GSM1015574_CE_555-013-020.CEL
GSM1015575_CE_555-013-021.CEL
GSM1015576_CE_555-013-022.CEL
GSM1015577_CE_555-013-023.CEL
GSM1015578_CE_555-013-024.CEL
GSM1015579_CE_555-013-025.CEL
GSM1015580_CE_555-013-026.CEL
GSM1015581_CE_555-013-027.CEL
GSM1015582_CE_555-013-028.CEL
GSM1015583_CE_555-013-029.CEL
GSM1015584_CE_555-013-030.CEL
GSM1015585_CE_555-013-031.CEL
GSM1015586_CE_555-013-032.CEL
GSM1015587_CE_555-013-033.CEL
GSM1015588_CE_555-013-034.CEL
GSM1015589_CE_555-013-035.CEL
GSM1015590_CE_555-013-036.CEL
GSM1015591_CE_555-013-037.CEL
GSM1015592_CE_555-014-001.CEL
GSM1015593_CE_555-014-002.CEL
GSM1015594_CE_555-014-003.CEL
GSM1015595_CE_555-014-004.CEL
GSM1015596_CE_555-014-005.CEL
GSM1015597_CE_555-014-006.CEL
GSM1015598_CE_555-014-007.CEL
GSM1015599_CE_555-014-008.CEL
GSM1015600_CE_555-014-009.CEL
GSM1015601_CE_555-014-010.CEL
GSM1015602_CE_555-014-011.CEL
GSM1015603_CE_555-014-012.CEL
GSM1015604_CE_555-014-013.CEL
GSM1015605_CE_555-014-014.CEL
GSM1015606_CE_555-014-015.CEL
GSM1015607_CE_555-014-016.CEL
GSM1015608_CE_555-014-017.CEL
GSM1015609_CE_555-014-018.CEL
GSM1015610_CE_555-014-019.CEL
GSM1015611_CE_555-014-020.CEL
GSM1015612_CE_555-014-021.CEL
GSM1015613_CE_555-014-022.CEL
GSM1015614_CE_555-014-023.CEL
GSM1015615_CE_555-014-024.CEL
GSM1015616_CE_555-014-025.CEL
GSM1015617_CE_555-014-026.CEL
GSM1015618_CE_555-014-027.CEL
GSM1015619_CE_555-014-028.CEL
GSM1015620_CE_555-014-029.CEL
GSM1015621_CE_555-014-030.CEL
GSM1015622_CE_555-014-031.CEL
GSM1015623_CE_555-014-032.CEL
GSM1015624_CE_555-014-033.CEL
GSM1015625_CE_555-014-034.CEL
GSM1015626_CE_555-014-035.CEL
GSM1015627_CE_555-014-036.CEL
GSM1015628_CE_555-014-037.CEL
GSM1015629_CE_555-015-001.CEL
GSM1015630_CE_555-015-002.CEL
GSM1015631_CE_555-015-003.CEL
GSM1015632_CE_555-015-004.CEL
GSM1015633_CE_555-015-005.CEL
GSM1015634_CE_555-015-006.CEL
GSM1015635_CE_555-015-007r.CEL
GSM1015636_CE_555-015-008.CEL
GSM1015637_CE_555-015-009r.CEL
GSM1015638_CE_555-015-010.CEL
GSM1015639_CE_555-015-011.CEL
GSM1015640_CE_555-015-012.CEL
GSM1015641_CE_555-015-013.CEL
GSM1015642_CE_555-015-014.CEL
GSM1015643_CE_555-015-015.CEL
GSM1015644_CE_555-015-016.CEL
GSM1015645_CE_555-015-017.CEL
GSM1015646_CE_555-015-018.CEL
GSM1015647_CE_555-015-020r.CEL
GSM1015648_CE_555-015-021.CEL
GSM1015649_CE_555-015-022.CEL
GSM1015650_CE_555-015-023.CEL
GSM1015651_CE_555-015-024.CEL
GSM1015652_CE_555-015-025.CEL
GSM1015653_CE_555-015-032.CEL
GSM1015654_CE_555-015-027.CEL
GSM1015655_CE_555-015-028.CEL
GSM1015656_CE_555-015-029.CEL
GSM1015657_CE_555-015-035.CEL
GSM1015658_CE_555-015-031.CEL
GSM1015659_CE_555-015-026.CEL
GSM1015660_CE_555-015-033.CEL
GSM1015661_CE_555-015-034.CEL
GSM1015662_CE_555-015-030.CEL
GSM1015663_CE_555-015-036.CEL
GSM1015664_CE_555-015-037.CEL
GSM1015665_CE_555-016-001.CEL
GSM1015666_CE_555-016-002.CEL
GSM1015667_CE_555-016-003.CEL
GSM1015668_CE_555-016-004.CEL
GSM1015669_CE_555-016-005.CEL
GSM1015670_CE_555-016-006.CEL
GSM1015671_CE_555-016-007.CEL
GSM1015672_CE_555-016-008.CEL
GSM1015673_CE_555-016-009.CEL
GSM1015674_CE_555-016-010.CEL
GSM1015675_CE_555-016-011.CEL
GSM1015676_CE_555-016-012.CEL
GSM1015677_CE_555-016-013.CEL
GSM1015678_CE_555-016-014r.CEL
GSM1015679_CE_555-016-015r.CEL
GSM1015680_CE_555-016-016r.CEL
GSM1015681_CE_555-016-017.CEL
GSM1015682_CE_555-016-018.CEL
GSM1015683_CE_555-016-019.CEL
GSM1015684_CE_555-016-020.CEL
GSM1015685_CE_555-016-021.CEL
GSM1015686_CE_555-016-022.CEL
GSM1015687_CE_555-016-023.CEL
GSM1015688_CE_555-016-024.CEL
GSM1015689_CE_555-016-025.CEL
GSM1015690_CE_555-016-026.CEL
GSM1015691_CE_555-016-027.CEL
GSM1015692_CE_555-016-028.CEL
GSM1015693_CE_555-016-029r.CEL
GSM1015694_CE_555-016-030r.CEL
GSM1015695_CE_555-016-031r.CEL
GSM1015696_CE_555-016-032r.CEL
GSM1015697_CE_555-016-033r.CEL
GSM1015698_CE_555-016-034r.CEL
GSM1015699_CE_555-016-035r.CEL
GSM1015700_CE_555-016-036r.CEL
GSM1015701_CE_555-016-037r.CEL
GSM1018113_CCC_C.CEL
GSM1018114_CCC_CNT.CEL
GSM1034592_C.elegans_OP50_3days_rep1.CEL
GSM1034593_C.elegans_OP50_3days_rep2.CEL
GSM1034594_C.elegans_OP50_3days_rep3.CEL
GSM1034595_C.elegans_I_3690_3days_rep1.CEL
GSM1034596_C.elegans_I_3690_3days_rep2.CEL
GSM1034597_C.elegans_I_3690_3days_rep3.CEL
GSM1034598_C.elegans_I_4317_3days_rep1.CEL
GSM1034599_C.elegans_I_4317_3days_rep2.CEL
GSM1034600_C.elegans_I_4317_3days_rep3.CEL
GSM1034601_C.elegans_OP50_10days_rep1.CEL
GSM1034602_C.elegans_OP50_10days_rep2.CEL
GSM1034603_C.elegans_OP50_10days_rep3.CEL
GSM1034604_C.elegans_I_3690_10days_rep1.CEL
GSM1034605_C.elegans_I_3690_10days_rep2.CEL
GSM1034606_C.elegans_I_3690_10days_rep3.CEL
GSM1034607_C.elegans_I_4317_10days_rep1.CEL
GSM1034608_C.elegans_I_4317_10days_rep2.CEL
GSM1034609_C.elegans_I_4317_10days_rep3.CEL
GSM1045580_CE_551-005-001.CEL
GSM1045581_CE_551-005-002.CEL
GSM1045582_CE_551-005-003.CEL
GSM1045583_CE_551-005-004.CEL
GSM1045584_CE_551-005-005.CEL
GSM1045585_CE_551-005-006.CEL
GSM1045586_CE_551-005-007.CEL
GSM1045587_CE_551-005-008.CEL
GSM1045588_CE_551-005-009.CEL
GSM1045589_CE_551-006-001.CEL
GSM1045590_CE_551-006-002.CEL
GSM1045591_CE_551-006-003.CEL
GSM1045592_CE_551-006-004.CEL
GSM1045593_CE_551-006-005.CEL
GSM1045594_CE_551-006-006.CEL
GSM1045595_CE_551-006-007.CEL
GSM1045596_CE_551-006-008.CEL
GSM1045597_CE_551-006-009.CEL
GSM1045598_CE_551-007-001.CEL
GSM1045599_CE_551-007-002.CEL
GSM1045600_CE_551-007-003.CEL
GSM1045601_CE_551-007-004.CEL
GSM1045602_CE_551-007-005.CEL
GSM1045603_CE_551-007-006.CEL
GSM1045604_CE_551-007-007.CEL
GSM1045605_CE_551-007-008.CEL
GSM1045606_CE_551-007-009.CEL
GSM1045607_CE_552-004-011.CEL
GSM1045608_CE_552-004-002.CEL
GSM1045609_CE_552-004-003.CEL
GSM1045610_CE_552-004-012.CEL
GSM1045611_CE_552-004-005.CEL
GSM1045612_CE_552-004-010.CEL
GSM1045613_CE_552-004-007.CEL
GSM1045614_CE_552-004-008.CEL
GSM1045615_CE_552-004-009.CEL
GSM1045616_CE_552-005-001.CEL
GSM1045617_CE_552-005-002.CEL
GSM1045618_CE_552-005-003.CEL
GSM1045619_CE_552-005-004.CEL
GSM1045620_CE_552-005-005.CEL
GSM1045621_CE_552-005-006.CEL
GSM1045622_CE_552-005-007.CEL
GSM1045623_CE_552-005-008.CEL
GSM1045624_CE_552-005-009.CEL
GSM1045625_CE_552-006-001.CEL
GSM1045626_CE_552-006-002.CEL
GSM1045627_CE_552-006-003.CEL
GSM1045628_CE_552-006-005.CEL
GSM1045629_CE_552-006-006.CEL
GSM1045630_CE_552-006-007.CEL
GSM1045631_CE_552-006-008.CEL
GSM1045632_CE_552-006-009.CEL
GSM1045633_CE_556-007-001.CEL
GSM1045634_CE_556-007-002.CEL
GSM1045635_CE_556-007-003.CEL
GSM1045636_CE_556-007-004.CEL
GSM1045637_CE_556-007-005.CEL
GSM1045638_CE_556-007-006r.CEL
GSM1045639_CE_556-007-007.CEL
GSM1045640_CE_556-007-008.CEL
GSM1045641_CE_556-007-009.CEL
GSM1045642_CE_556-008-001.CEL
GSM1045643_CE_556-008-002.CEL
GSM1045644_CE_556-008-003.CEL
GSM1045645_CE_556-008-004.CEL
GSM1045646_CE_556-008-005.CEL
GSM1045647_CE_556-008-006r.CEL
GSM1045648_CE_556-008-007.CEL
GSM1045649_CE_556-008-008.CEL
GSM1045650_CE_556-008-009.CEL
GSM1045651_CE_556-009-001.CEL
GSM1045652_CE_556-009-002.CEL
GSM1045653_CE_556-009-003.CEL
GSM1045654_CE_556-009-004.CEL
GSM1045655_CE_556-009-005.CEL
GSM1045656_CE_556-009-006.CEL
GSM1045657_CE_556-009-007.CEL
GSM1045658_CE_556-009-008.CEL
GSM1045659_CE_556-009-009.CEL
GSM1047999_5_mek_fed_1009_Celegans_.CEL
GSM1048000_9_mek_fed_1010_Celegans_.CEL
GSM1048001_1Re_mek_fed_1_Celegans_.CEL
GSM1048002_6_mek_fast_1009_Celegans_.CEL
GSM1048003_10_mek_fast_1010_Celegans_.CEL
GSM1048004_2Re_mek_fast_1_Celegans_.CEL
GSM1048005_7_mlk_fed_1009_Celegans_.CEL
GSM1048006_11_mlk_fed_1010_Celegans_.CEL
GSM1048007_8_mlk_fast_1009_Celegans_.CEL
GSM1048008_12_mlk_fast_1010_Celegans_.CEL
GSM1048197_C._elegans_WT_Cu-_1.CEL
GSM1048198_C._elegans_WT_Cu+_1.CEL
GSM1048199_C._elegans_kgb-1_Cu-_1.CEL
GSM1048200_C._elegans_kgb-1_Cu+_1.CEL
GSM1074920_DA1.CEL
GSM1074921_DA2.CEL
GSM1074922_DA3.CEL
GSM1074923_METR1-1.CEL
GSM1074924_METR1-2.CEL
GSM1074925_METR1-3.CEL
GSM1074926_PCCA1-1.CEL
GSM1074927_PCCA1-2.CEL
GSM1074928_PCCA1-3.CEL
GSM1074929_DA1877GA-1.CEL
GSM1074930_DA1877GA-2.CEL
GSM1074931_DA1877GA-3.CEL
GSM1074932_DIL1877GA-1.CEL
GSM1074933_DIL1877GA-2.CEL
GSM1074934_DIL1877GA-3.CEL
GSM1074935_OP50GA-1.CEL
GSM1074936_OP50GA-2.CEL
GSM1074937_OP50GA-3.CEL
GSM1074938_OP50-1.CEL
GSM1074939_OP50-2.CEL
GSM1074940_OP50-3.CEL
GSM1074941_HT115-1.CEL
GSM1074942_HT115-2.CEL
GSM1074943_HT115-3.CEL
GSM1074944_DA1877-1.CEL
GSM1074945_DA1877-2.CEL
GSM1074946_DA1877-3.CEL
GSM1083003_SL1.CEL
GSM1083004_SL5.CEL
GSM1083005_SL9.CEL
GSM1083006_SL69.CEL
GSM1083007_SL4.CEL
GSM1083008_SL8.CEL
GSM1083009_SL12.CEL
GSM1101648_SET-I_CONTROL-II_Celegans_.CEL
GSM1101649_SET-II_CONTROL-I_Celegans_.CEL
GSM1101650_SET-II_TEST-I_Celegans_.CEL
GSM1101651_SET-I_TEST-II_Celegans_.CEL
GSM1111283_wild_typ_starved_L1_replicate_1.CEL
GSM1111284_wild_typ_starved_L1_replicate_2.CEL
GSM1111285_wild_typ_starved_L1_replicate_3.CEL
GSM1111286_lin-35_n745_starved_L1_replicate_1.CEL
GSM1111287_lin-35_n745_starved_L1_replicate_2.CEL
GSM1111288_lin-35_n745_starved_L1_replicate_3.CEL
GSM1128166_13350_820_C.elegans.CEL
GSM1128167_13351_821_C.elegans.CEL
GSM1128168_13353_823_C.elegans.CEL
GSM1128169_13355_825_C.elegans_3.CEL
GSM1128170_13356_826_C.elegans.CEL
GSM1128171_13357_827_C.elegans.CEL
GSM1128172_3149_12651_795r_C.elegans.CEL
GSM1128173_3149_12652_796r_C.elegans.CEL
GSM1128174_3149_12653_797r_C.elegans.CEL
GSM1128175_3149_12654_798r_C.elegans.CEL
GSM1128176_3149_12655_799r_C.elegans.CEL
GSM1128177_3149_12656_800r_C.elegans.CEL
GSM1128178_3149_12657_801r_C.elegans.CEL
GSM1128179_3149_12658_802r_C.elegans.CEL
GSM1128180_3149_12659_803r_C.elegans.CEL
GSM1128181_3149_12660_804r_C.elegans.CEL
GSM1128182_3149_12661_805r_C.elegans.CEL
GSM1128183_3149_12662_806r_C.elegans.CEL
GSM1128184_3149_12663_807r_C.elegans.CEL
GSM1128185_3149_12664_808r_C.elegans.CEL
GSM1128186_3149_12665_809r_C.elegans.CEL
GSM1175369_XX_WT-P_081407_A.CEL
GSM1175370_XX_WT-P_081407_B.CEL
GSM1175371_XX_WT-P_081407_C.CEL
GSM1175372_SMO-1.1_10-04-07.CEL
GSM1175373_SMO-1.2_10-04-07.CEL
GSM1175374_SMO-1.3_10-04-07.CEL
GSM1175375_XX_SDC2Y93R-P-022208_A.CEL
GSM1175376_XX_SDC2Y93R-P-022208_B.CEL
GSM1175377_XX_SDC2Y93R-P-022208_C.CEL
GSM1220540_G_L4440_OP50.CEL
GSM1220541_G_L4440_PA14.CEL
GSM1220542_G_zip2_OP50.CEL
GSM1220543_G_zip2_PA14.CEL
GSM1220544_H_L4440_OP50.CEL
GSM1220545_H_L4440_PA14.CEL
GSM1220546_H_zip2_OP50.CEL
GSM1220547_H_zip2_PA14.CEL
GSM1220548_I_L4440_OP50.CEL
GSM1220549_I_L4440_PA14.CEL
GSM1220550_I_zip2_OP50.CEL
GSM1220551_I_zip2_PA14.CEL
GSM1236496_1_Chol_+_fed_2_Celegans_.CEL
GSM1236497_2_Chol_+_fasting_2_Celegans_.CEL
GSM1236498_3_Chol_-_fed_2_Celegans_.CEL
GSM1236499_4_Chol_-_fasting_Celegans_.CEL
GSM1236500_Chol_+_fed_2nd_Celegans_.CEL
GSM1236501_Chol_+_fasting_2nd_Celegans_.CEL
GSM1236502_Chol_-_fed_2nd_Celegans_.CEL
GSM1236503_Chol_-_fasting_2nd_Celegans_.CEL
GSM1239874_CBE_SCHU2_10_291009.CEL
GSM1239875_CBE_SCHU2_12_291009.CEL
GSM1239876_CBE_SCHU2_13_291009.CEL
GSM1239877_CBE_SCHU2_21_291009.CEL
GSM1239878_CBE_SCHU2_22_301009.CEL
GSM1239879_CBE_SCHU2_23_301009.CEL
GSM1239880_CBE_SCHU2_31_301009.CEL
GSM1239881_CBE_SCHU2_32_301009.CEL
GSM1239882_CBE_SCHU2_33_301009.CEL
GSM1239883_CBE_SCHU2_40_301009.CEL
GSM1239884_CBE_SCHU2_41_301009.CEL
GSM1239885_CBE_SCHU2_43_301009.CEL
GSM1239886_CBE_SCHU2_51_301009.CEL
GSM1239887_CBE_SCHU2_52_301009.CEL
GSM1239888_CBE_SCHU2_53_301009.CEL
GSM1239889_CBE_SCHU5_1-N2-1_020312_Celegans.CEL
GSM1239890_CBE_SCHU5_2-N2-2_020312_Celegans.CEL
GSM1239891_CBE_SCHU5_3-N2-3_020312_Celegans.CEL
GSM1239892_CBE_SCHU5_4-N2-UV1_020312_Celegans.CEL
GSM1239893_CBE_SCHU5_5-N2-UV2_030312_Celegans.CEL
GSM1239894_CBE_SCHU5_6-N2-UV3_030312_Celegans.CEL
GSM1239895_CBE_SCHU5_7-N2-ST1_030312_Celegans.CEL
GSM1239896_CBE_SCHU5_8-N2-ST2_030312_Celegans.CEL
GSM1239897_CBE_SCHU5_9-N2-ST3_030312_Celegans.CEL
GSM1239898_CBE_SCHU5_10-d16-1_030312_Celegans.CEL
GSM1239899_CBE_SCHU5_11-d16-2_030312_Celegans.CEL
GSM1239900_CBE_SCHU5_12-d16-3_030312_Celegans.CEL
GSM1239901_CBE_SCHU5_13-d16-UV1_030312_Celegans.CEL
GSM1239902_CBE_SCHU5_14-d16-UV2_030312_Celegans.CEL
GSM1239903_CBE_SCHU5_15-d16-UV3_030312_Celegans.CEL
GSM1239904_CBE_SCHU5_16-d16-ST3_030312_Celegans.CEL
GSM1239905_CBE_SCHU5_17-d16-ST4_030312_Celegans.CEL
GSM1239906_CBE_SCHU5_18-d2-1_030312_Celegans.CEL
GSM1239907_CBE_SCHU5_19-d2-2_040312_Celegans.CEL
GSM1239908_CBE_SCHU5_20-d2-3_040312_Celegans.CEL
GSM1239909_CBE_SCHU5_21-d2-UV1_040312_Celegans.CEL
GSM1239910_CBE_SCHU5_22-d2-UV2_040312_Celegans.CEL
GSM1239911_CBE_SCHU5_23-d2-UV3_040312_Celegans.CEL
GSM1239912_CBE_SCHU5_24-d2-ST1_040312_Celegans.CEL
GSM1239913_CBE_SCHU5_25-d2-ST2_050312_Celegans.CEL
GSM1239914_CBE_SCHU5_26-d2-ST3_050312_Celegans.CEL
GSM1239915_CBE_SCHU5_27-d2-16-3_050312_Celegans.CEL
GSM1239916_CBE_SCHU5_28-d2-16UV2_050312_Celegans.CEL
GSM1239917_CBE_SCHU5_29-d2-16UV3_050312_Celegans.CEL
GSM1239918_CBE_SCHU5_30-d2-16UV4_050312_Celegans.CEL
GSM1239919_CBE_SCHU5_31-d2-16ST2_050312_Celegans.CEL
GSM1239920_CBE_SCHU5_32-d2-16ST3_050312_Celegans.CEL
GSM1239921_CBE_SCHU5_33-d2-16ST4_050312_Celegans.CEL
GSM1239922_CBE_SCHU5_34-d2-16ST5_050312_Celegans.CEL
GSM1239923_CBE_SCHU5_35-d2-16-6_050312_Celegans.CEL
GSM1239924_CBE_SCHU5_36-d2-16-7_050312_Celegans.CEL
GSM1250580_TJM_EV_1_no_males_.CEL
GSM1250581_TJM_EV_2_no_males_.CEL
GSM1250582_TJM_EV_3_no_males_.CEL
GSM1250583_TJM_EV_1_males_.CEL
GSM1250584_TJM_EV_2_males_.CEL
GSM1250585_TJM_EV_3_males_2.CEL
GSM1250586_TJM_utx-1_RNAi_1_no_males_.CEL
GSM1250587_TJM_utx-1_RNAi_2_no_males_.CEL
GSM1250588_TJM_utx-1_RNAi_3_no_males_.CEL
GSM1250589_TJM_utx-1_RNAi_1_males_.CEL
GSM1250590_TJM_utx-1_RNAi_2_males_.CEL
GSM1258141_wildtype_1.CEL
GSM1258142_wildtype_2.CEL
GSM1258143_wildtype_3.CEL
GSM1258144_lin54_1.CEL
GSM1258145_lin54_2.CEL
GSM1258146_lin54_3.CEL
GSM1258147_mes4_1.CEL
GSM1258148_mes4_2.CEL
GSM1258149_mes4_3.CEL
GSM1258150_lin54mes4_1.CEL
GSM1258151_lin54mes4_2.CEL
GSM1258152_lin54mes4_3.CEL
GSM1299481_05-17-12_Hanover_1_MB_Celegans_1_km25_OP50_1-1.CEL
GSM1299482_05-17-12_Hanover_2_MB_Celegans_2_km25_OP50_1-2.CEL
GSM1299483_05-17-12_Hanover_3_MB_Celegans_3_km25_OP50_1-3.CEL
GSM1299484_05-17-12_Hanover_4_MB_Celegans_4_ok1474_OP50_2-1.CEL
GSM1299485_05-17-12_Hanover_5_MB_Celegans_5_ok1474_OP50_2-2.CEL
GSM1299486_05-17-12_Hanover_6_MB_Celegans_6_ok1474_OP50_2-3.CEL
GSM1299487_05-17-12_Hanover_7_MB_Celegans_7_ok1207_OP50_3-1.CEL
GSM1299488_05-17-12_Hanover_8_MB_Celegans_8_ok1207_OP50_3-2.CEL
GSM1299489_05-17-12_Hanover_9_MB_Celegans_9_ok1207_OP50_3-3.CEL
GSM1299490_05-17-12_Hanover_10_MB_Celegans_10_N2_OP50_4-1.CEL
GSM1299491_05-17-12_Hanover_11_MB_Celegans_11_N2_OP50_4-2.CEL
GSM1299492_05-17-12_Hanover_12_MB_Celegans_12_N2_OP50_4-3.CEL
GSM1299493_05-17-12_Hanover_13_MB_Celegans_13_km25_Sa_5-1.CEL
GSM1299494_05-17-12_Hanover_14_MB_Celegans_14_km25_Sa_5-2.CEL
GSM1299495_05-17-12_Hanover_15_MB_Celegans_15_km25_Sa_5-3.CEL
GSM1299496_05-17-12_Hanover_16_MB_Celegans_16_0k1474_Sa_6-1.CEL
GSM1299497_05-17-12_Hanover_17_MB_Celegans_17_0k1474_Sa_6-2.CEL
GSM1299498_05-17-12_Hanover_18_MB_Celegans_18_0k1474_Sa_6-3.CEL
GSM1299499_05-17-12_Hanover_19_MB_Celegans_19_0k1207_Sa_7-1.CEL
GSM1299500_05-17-12_Hanover_20_MB_Celegans_20_0k1207_Sa_7-2.CEL
GSM1299501_05-17-12_Hanover_21_MB_Celegans_21_0k1207_Sa_7-3.CEL
GSM1299502_05-17-12_Hanover_22_MB_Celegans_22_N2_Sa_8-1.CEL
GSM1299503_05-17-12_Hanover_23_MB_Celegans_23_N2_Sa_8-2.CEL
GSM1299504_05-17-12_Hanover_24_MB_Celegans_24_N2_Sa_8-3.CEL
GSM1299505_05-17-12_Hanover_25_MB_Celegans_25_km25_Pa_9-1.CEL
GSM1299506_05-17-12_Hanover_26_MB_Celegans_26_km25_Pa_9-2.CEL
GSM1299507_05-17-12_Hanover_27_MB_Celegans_27_km25_Pa_9-3.CEL
GSM1299508_05-17-12_Hanover_28_MB_Celegans_28_ok1474_Pa_10-1.CEL
GSM1299509_05-17-12_Hanover_29_MB_Celegans_29_ok1474_Pa_10-2.CEL
GSM1299510_05-17-12_Hanover_30_MB_Celegans_30_ok1474_Pa_10-3.CEL
GSM1299511_05-17-12_Hanover_31_MB_Celegans_31_ok1207_Pa_11-1.CEL
GSM1299512_05-17-12_Hanover_32_MB_Celegans_32_ok1207_Pa_11-2.CEL
GSM1299513_05-17-12_Hanover_33_MB_Celegans_33_ok1207_Pa_11-3.CEL
GSM1299514_05-17-12_Hanover_34_MB_Celegans_34_N2_Pa_12-1.CEL
GSM1299515_05-17-12_Hanover_35_MB_Celegans_35_N2_Pa_12-2.CEL
GSM1299516_05-17-12_Hanover_36_MB_Celegans_36_N2_Pa_12-3.CEL
GSM1305849_CJB1_05302013_Celegans_.CEL
GSM1305850_CJB2_05302013_Celegans_.CEL
GSM1305851_CJB3_05302013_Celegans_.CEL
GSM1305852_CJB4_05302013_Celegans_.CEL
GSM1305853_CJB5_05302013_Celegans_.CEL
GSM1305989_wt-1.CEL
GSM1305990_wt-2.CEL
GSM1305991_wt-3.CEL
GSM1305992_wt-4.CEL
GSM1305993_isp-1-1.CEL
GSM1305994_isp-1-2.CEL
GSM1305995_isp-1-3.CEL
GSM1305996_nuo-6-1.CEL
GSM1305997_nuo-6-2.CEL
GSM1305998_nuo-6-3.CEL
GSM1305999_wt_on_pq_1.CEL
GSM1306000_wt_on_pq_2.CEL
GSM1306001_wt_on_pq_3.CEL
GSM1306002_ced-4-1.CEL
GSM1306003_ced-4-2.CEL
GSM1306004_ced-4-3.CEL
GSM1306005_isp-1-ced-4-1.CEL
GSM1306006_isp-1-ced-4-2.CEL
GSM1306007_isp-1-ced-4-3.CEL
GSM1306008_nuo-6-ced-4-1.CEL
GSM1306009_nuo-6-ced-4-2.CEL
GSM1306010_nuo-6-ced-4-3.CEL
GSM1317884_IP1.CEL
GSM1317885_IP2.CEL
GSM1317886_IP6.CEL
GSM1317887_input1.CEL
GSM1317888_input2.CEL
GSM1317889_input6.CEL
GSM1317890_IP3.CEL
GSM1317891_IP4.CEL
GSM1317892_IP5.CEL
GSM1317893_input3.CEL
GSM1317894_input4.CEL
GSM1317895_input5.CEL
GSM1336163_01-8h_A_Celegans_.CEL
GSM1336164_02-8h_B_Celegans_.CEL
GSM1336165_03-8h_C_Celegans_.CEL
GSM1336166_10-op_sol_A_Celegans_.CEL
GSM1336167_11-op_sol_B_Celegans_.CEL
GSM1336168_12-op_sol_C_Celegans_.CEL
GSM1336169_04-op_liq_A_Celegans_.CEL
GSM1336170_05-op_liq_B_Celegans_.CEL
GSM1336171_06-op_liq_C_Celegans_.CEL
GSM1336172_13-PA_sol_A_Celegans_.CEL
GSM1336173_14-PA_sol_B_Celegans_.CEL
GSM1336174_15-PA_sol_C_Celegans_.CEL
GSM1336175_07-PA_liq_A_Celegans_.CEL
GSM1336176_08-PA_liq_B_Celegans_.CEL
GSM1336177_09-PA_liq_C_Celegans_.CEL
GSM1336178_DMSO_1_1951A.CEL
GSM1336179_DMSO_2_1951B.CEL
GSM1336180_DMSO_3_1951C.CEL
GSM1336181_Phe_1_1951D.CEL
GSM1336182_Phe_2_1951E.CEL
GSM1336183_Phe_3_1951F.CEL
GSM1386352_C1_Celegans_.CEL
GSM1386353_C2_Celegans_.CEL
GSM1386354_C3_Celegans_.CEL
GSM1386355_P1_Celegans_.CEL
GSM1386356_P2_Celegans_.CEL
GSM1386357_P3_Celegans_.CEL
GSM1551867_SL112_Celegans_.CEL
GSM1551868_SL114_Celegans_.CEL
GSM1551869_SL116_Celegans_.CEL
GSM1551870_SL118_Celegans_.CEL
GSM1551871_SL113_Celegans_.CEL
GSM1551872_SL115_Celegans_.CEL
GSM1551873_SL117_Celegans_.CEL
GSM1551874_SL119_Celegans_.CEL
GSM1568724_3683_7_Celegans_.CEL
GSM1568725_3683_8_Celegans_.CEL
GSM1568726_3683_9_Celegans_.CEL
GSM1568727_3683_13_Celegans_.CEL
GSM1568728_3683_14_Celegans_.CEL
GSM1568729_3683_15_Celegans_.CEL
GSM1568730_3683_1_Celegans_.CEL
GSM1568731_3683_2_Celegans_.CEL
GSM1568732_3683_3_Celegans_.CEL
GSM1568733_3683_4_Celegans_.CEL
GSM1568734_3683_5_Celegans_.CEL
GSM1568735_3683_6_Celegans_.CEL
GSM1568736_3683_10_Celegans_.CEL
GSM1568737_3683_11_Celegans_.CEL
GSM1568738_3683_12_Celegans_.CEL
GSM1585367_elo5_OP50C13_NGM_1.CEL
GSM1585368_elo5_OP50C13_NGM_2.CEL
GSM1585369_elo5_OP50C17_NGM_1.CEL
GSM1585370_elo5_OP50C17_NGM_2.CEL
GSM1585371_N2_OP50C13_NGM_1.CEL
GSM1585372_N2_OP50C13_NGM_2.CEL
GSM1595814_N2-1_021110.CEL
GSM1595815_N2-2_021110.CEL
GSM1595816_N2-3_021110.CEL
GSM1595817_hlh_25-1_021110.CEL
GSM1595818_hlh_25-2_021110.CEL
GSM1595819_hlh_25-3_021110.CEL
GSM1595820_hlh_29-1_021110.CEL
GSM1595821_hlh_29-2_021110.CEL
GSM1595822_hlh_29-3_021110.CEL
GSM1607548_2179-T0.CEL
GSM1607549_2179-T04.CEL
GSM1607550_2179-T08-1.CEL
GSM1607551_2179-T08-2.CEL
GSM1607552_2179-T08-3.CEL
GSM1607553_2179-T08-4.CEL
GSM1607554_2179-T12-1.CEL
GSM1607555_2179-T12-2.CEL
GSM1607556_2179-T12-3.CEL
GSM1607557_2179-T12-4.CEL
GSM1607558_2179-T12-5.CEL
GSM1607559_2179-T16-1.CEL
GSM1607560_2179-T16-2.CEL
GSM1607561_2179-T16-3.CEL
GSM1607562_2179-T16-4.CEL
GSM1607563_2179-T20.CEL
GSM1607564_2337-T0.CEL
GSM1607565_2337-T04.CEL
GSM1607566_2337-T08-1.CEL
GSM1607567_2337-T08-2.CEL
GSM1607568_2337-T08-3.CEL
GSM1607569_2337-T08-4.CEL
GSM1607570_2337-T12-1.CEL
GSM1607571_2337-T12-2.CEL
GSM1607572_2337-T12-3.CEL
GSM1607573_2337-T12-4.CEL
GSM1607574_2337-T12-5.CEL
GSM1607575_2337-T16-1.CEL
GSM1607576_2337-T16-2.CEL
GSM1607577_2337-T16-3.CEL
GSM1607578_2337-T16-4.CEL
GSM1607579_2337-T20.CEL
GSM1607580_4176-T0.CEL
GSM1607581_4176-T04.CEL
GSM1607582_4176-T08-1.CEL
GSM1607583_4176-T08-2.CEL
GSM1607584_4176-T08-3.CEL
GSM1607585_4176-T08-4.CEL
GSM1607586_4176-T12-1.CEL
GSM1607587_4176-T12-2.CEL
GSM1607588_4176-T12-3.CEL
GSM1607589_4176-T12-4.CEL
GSM1607590_4176-T16-1.CEL
GSM1607591_4176-T16-2.CEL
GSM1607592_4176-T16-3.CEL
GSM1607593_4176-T16-4.CEL
GSM1607594_4176-T20.CEL
GSM1679392_1A.CEL
GSM1679393_1B.CEL
GSM1679394_1C.CEL
GSM1679395_2A.CEL
GSM1679396_2B.CEL
GSM1679397_2C.CEL
GSM1679398_3A.CEL
GSM1679399_3B.CEL
GSM1679400_3C.CEL
GSM1679401_4A.CEL
GSM1679402_4B.CEL
GSM1679403_4C.CEL
GSM1679404_5A.CEL
GSM1679405_5B.CEL
GSM1679406_5C.CEL
GSM1808222_C1_020113_Celegans_.CEL
GSM1808223_C2_020113_Celegans_.CEL
GSM1808224_C3_020113_Celegans_.CEL
GSM1808225_A1_020113_Celegans_.CEL
GSM1808226_A2_020113_Celegans_.CEL
GSM1808227_A3_020113_Celegans_.CEL
GSM1808228_P1_020113_Celegans_.CEL
GSM1808229_P2_020113_Celegans_2.CEL
GSM1808230_P3_020113_Celegans_.CEL
GSM1808231_I1_020113_Celegans_.CEL
GSM1808232_I2_020113_Celegans_.CEL
GSM1808233_I3_020113_Celegans_.CEL
GSM1816560_EV-A.CEL
GSM1816561_EV-B.CEL
GSM1816562_EV-C.CEL
GSM1816563_EV_CH-A.CEL
GSM1816564_EV_CH-B.CEL
GSM1816565_EV_CH-E.CEL
GSM1816566_Sams_A.CEL
[truncated: 242 more rows]
