# Supplementary material for: hsp-90 and unc-45 depletion induce characteristic transcriptional signatures in coexpression cliques of C. elegans
Source: Sci Rep. 2021 Jun 18;11:12852. doi: 10.1038/s41598-021-91690-6 (PMC8213770; doi:10.1038/s41598-021-91690-6)
Supplement: Supplementary file 8 — Supplementary Information 8. [file 41598_2021_91690_MOESM8_ESM.xlsx]

## Sheet: output1
CliqueNumber	1	2	3	4	5	6	7	8	9	10	11	12	13	14	15	16	17	18	19	20	21	22	23	24	25	26	27	28	29	30	31	32	33	34	35	36	37	38	39	40	41	42	43	44	45	46	47	48	49
CliqueName	Y40H4A.2-ZK1053.2	rps-5_2365-rpl-15_1655	F58E6.13_17427-ifa-3	F41H10.4-C56C10.10_1410	ugt-27-C28G1.2	Y73B3A.2_1097-Y73B3A.2_1130	arf-1.2_3224-trap-2_2175	pqn-42_3632-pqn-42_9157	K08D10.9-F46A8.1	hars-1-cct-4_20449	clr-1_21440-mtm-3_16030	klp-12-F10C2.5	T12G3.1_17-T12G3.1_18846	F28H1.5-T05D4.5	T20B5.2-W07B8.3_16060	T16H12.9-kin-9_20752	rev-1-B0491.6_7884	R12E2.14_75-R12E2.15	F43G9.8-F44F1.3	T22D1.5-inx-14	C47G2.3-C47B2.9	npp-6-mtr-4_21425	F13H6.1_2706-T25F10.3_3473	lst-3_9016-W03F9.10_13548	fbxb-31-fbxb-119	pqn-31-ttr-21	K11C4.1_20445-rnh-1.1	Y116A8C.19-F38C2.7	tnt-4-myo-1_2160	snr-3-rbx-1	pbs-3_18439-rpn-5	cyp-33C6-cyp-35B2	172616_x_at-172712_x_at	dhs-28_22199-acs-14	C50F4.16-dhs-22	best-18_3503-T27E4.1	sea-1-R04D3.4	gst-26-pho-1_10767	snr-6-lsm-3	sdz-8-gst-31	col-117-col-167_1015	rab-28-jbts-14_9542	daf-18_2911-ced-2_4092	ceh-22_3981-inx-6	C17H12.6-swt-6	ccpp-1_2984-C17E4.6_2397	F54E7.8-orc-5_6376	D2023.6-mut-14_16769	vem-1-ugt-58
GenesNo_In_Clique	427	18	125	18	107	17	16	10	10	36	24	6	39	73	8	57	12	70	12	262	29	68	12	14	12	35	34	18	72	19	147	14	14	112	6	7	54	177	49	29	25	151	34	19	63	5	254	9	6
Connections_In_Clique	4322	200	1726	116	772	344	198	60	82	312	204	44	362	1374	90	622	94	998	104	3330	272	656	114	120	184	366	470	240	894	236	1698	124	274	1162	40	44	688	1666	446	312	522	1686	396	152	574	30	3050	84	36
Genes	str-146	ears-1	F21H7.3	F54C8.4_20305	srab-25	172646_x_at	F49C12.11_1524	F48E3.8_2521	F46A8.1	cct-1_20523	W05H9.2_8799	dnc-1_17992	F20D1.1_7513	B0513.6_12279	T20B5.2	dys-1	lig-4_4852	C45B2.2	F43G9.8	F13D12.5	C47G2.3	F33H2.2_6629	C04A11.1_3820	lst-3_3219	fbxb-119	F14H12.3_5066	F59A6.4	C35D6.4	H14N18.4	baf-1	cdc-48.2_17301	cyp-33A1	172616_x_at	Y71F9B.1	C50F4.16	best-18_19942	M199.2	mocs-1	F02E9.10_3785	gst-12	col-107	T02G5.3_8282	C17H12.2_2356	ceh-22_21973	F10C2.3	C17E4.6_2397	C06E1.9_2715	C36A4.4_11114	alh-8
	ugt-30	pab-1_2950	W04H10.2	ZK643.5	srh-195	172841_x_at	dlc-1_1945	pqn-42_3632	F46A8.11_6771	cct-4_20449	gex-2	klp-12	dnj-14_13895	B0513.6_14548	W07B8.3_16060	tag-241_9960	vms-1	fip-5	snf-2_22053	hke-4.1	F53F10.3_15890	msh-6	F52A8.3	lst-3_9016	fbxb-31	F14H12.3_5067	T05A7.6_17324	F38C2.7	mlt-7_1230	snr-3	pam-1	cyp-35B1	172708_x_at	ZK185.3	dhs-22	best-18_3503	Y105C5B.19	pgp-2	Y92H12BR.2	gst-31	ram-2_22532	ifta-1	C48B6.3_3735	ceh-22_3981	oac-31_3237	Y57G11C.9_2837	R17.2	C36A4.4_894	pck-2
	C30A5.4_4217	rpl-15_1655	C07A9.5_18940	F10G7.9_1913	fbxa-70	Y73B3A.2_1097	arf-1.2_3223	pqn-42_9157	F46A8.11_13396	dars-1	F55C12.5_16130	F10C2.5	F18C5.10_8817	F28H1.5	Y38C1AA.9	ace-1_4893	B0491.6_7884	col-115	Y48G1C.5_2725	iff-1	ZK637.2_14954	K02B2.1	F13H6.1_2706	W03F9.10_13548	F56A8.8_7924	C01G10.17	K11C4.1_20445	Y116A8C.19	C44C10.9	rbx-1	umps-1	C01G12.5	172760_x_at	F41E6.5_17864	ugtp-1	T27E4.1	F10G2.4	F59A1.10_12024	Y57E12AL.6	sdz-8	col-10_48	C36B7.2	daf-18_2911	inx-6	Y32B12C.1	M02B1.3_3430	csn-3	D2023.6	ugt-58
	C30A5.4_8168	rpl-33_21566	K01D12.3	F41H10.4	C03F11.4_3520	Y73B3A.2_1130	arf-1.2_3224	R02F2.2_2925	K08D10.9	hars-1	clr-1_21440	C18E9.2	skr-19_22038	Y119C1B.1_4455	W10C8.4	Y37H2C.1	rev-1	col-174	F44F1.3	skr-2	F30F8.9	ZK809.5	T25F10.3_3473	rsp-7	fbxb-82	C01G10.18	rnh-1.1	Y116A8C.20	F13C5.5	rpb-8	zwl-1_4780	cyp-35B3	172102_x_at	dhs-2	F35G12.12_13082	gcy-11	Y43F11A.1	R09A1.3	hint-1	R05D8.7	col-117	R07D5.2_8871	lrr-1_3122	myo-6_2899	oac-31_13283	ccpp-1_2984	taf-5	mut-14_16769	F52H3.5
	F28H7.6	rpl-18_78	C01G6.9	bpl-1	C03F11.4_5059	172828_x_at	C10E2.6_2004	kel-1_20870	R07C12.1	snap-1	hmp-1_2987	F45G2.4	F26F12.3_1366	ZC21.8	C54E4.4	fbxa-44	clp-2	cut-4	Y116A8C.33_14831	Y111B2A.2	C47B2.9	met-2_5100	feh-1_2926	C27F2.8_1461	fbxb-17	F14F8.8	gska-3	T26E3.5	F08B12.1_2921	snr-1	C43H8.2	cyp-33C6	172148_x_at	cyp-25A2	ggtb-1_19320	gcy-15_20187	ZK177.1_3642	M04C9.4	ubc-7_20460	F56D5.3	col-10_752	C43H6.6_10000	ced-2_4092	M03D4.4	F13B12.2	F19B6.1_3346	csn-1	mut-14_16896	cytb-5.1
	F44F4.3	rps-0_1226	F11A5.5	C56C10.10_1410	math-37_5621	172837_x_at	F49C12.12_2029	fln-1_13053	K08D10.14	tag-256	hmp-1_19001	syn-16	F26F12.3_2794	nspb-10_10240	F38H4.3	R05A10.4	B0491.6_7885	ZK180.6	Y51B9A.7	EEED8.13	C25G4.3	mog-1	T25F10.3_14665	C27F2.8_8215	F56A8.8_7925	K03E5.2	acs-18	dct-13	F11E6.8_2498	C16C10.4	Y55F3AM.5	cyp-35B2	172712_x_at	dhs-20	C23H3.5	F13H6.5_1806	ccch-5	aat-4	ubc-7_3595	ZK742.4	col-10_1003	ZK682.7	C36C9.1_3298	ncam-1_20258	best-9_16856		pqbp-1.1_12134	acly-2	vem-1
	F19C7.5	rps-10_1647	F43D9.1	R11D1.10	174263_at	172819_x_at	trap-2_2175	lev-9	B0244.5	ari-1_13038	mtm-3_16030		M163.1_3790	T05D4.5	T05A7.7	T16H12.9	T21B10.3_10029	col-173	C55B7.10_16198	F52C6.3	mrpl-30	mog-5	lagr-1	skp-1_21768	F45D3.1	cpn-4	C06A8.6	Y25C1A.6	ptr-11_25	T10C6.5_7570	C24H11.5	pgp-13	172969_x_at	fbxa-156_7779		Y116A8C.25	fkh-3	K08D9.4_10554	C11D2.7	W06H8.2	col-125	inx-19_2433	gras-1	ceh-34	F14E5.1		pqbp-1.1_14090	arrd-13
	F19C7.6	rpl-2_2360	atf-2	F57B10.8	F38C2.1	172438_x_at	kin-3_3293	F48E3.8_10749	F19C7.2	T08G11.4	mtm-3_22527		T12G3.1_17	B0432.11	tsp-3	kin-9_20752	scp-1_3241	col-156	F21F8.5	T28A8.4	F35D11.5	let-418	W02F12.2	T13H5.4	fbxb-33	hpo-26	C54G4.3	ccch-2	tsp-14_2890	bra-2	Y47D3A.20	cyp-35A1	T02H6.3	fbxa-156_7931			fkh-4	K08D9.4_13264	pfd-5	C55A6.6	col-167_1016	nmtn-1_8459	ima-1_3969	vab-3_3972	C45E5.1		C27A12.6_1848	T05G5.9
	F16H6.9	rps-1	F54E2.2	mau-8	cyp-34A7	172916_x_at	vha-1_3904	Y69A2AR.31_4482	fbxa-199	C10C6.6_17445	pxf-1		T12G3.1_18846	C14A6.6		T05A10.6	lig-4_1643	col-161	F22D3.4_9834	Y39E4B.2	C45G9.5	mix-1_22169	Y43E12A.2_3778	cec-5	F23D12.4	pqn-31	T02E1.6	F28C6.1	F35H10.10_1697	rnp-2	agt-1	cyp-33C5	Y54B9A.1	ceeh-2			R04D3.4	F09C8.1_18730	lsm-3	gst-2	col-166	F13H10.5	F48A11.4_3576	C06E4.2	F21C10.9		cgp-1_3970	W09G3.7
	K07A12.5	rps-5_2365	ces-1	F54D8.6_3397	F39G3.4	172830_x_at	B0303.3_2200	Y75B7AL.2	otpl-6	riok-3	ogt-1_9290		skr-19_2567	F38H4.6		F59E11.7_13465	scp-1_16212	H10E21.4_1363	jmjd-1.1	C30G12.6	F52C12.6_4735	trr-1	toh-1_2116	aly-3	C53A3.1	ttr-27	F26A3.5	K08H2.2	blmp-1_3582	rpb-7	ndx-9	C08D8.1	Y54F10AM.8_387	aco-1			rgs-11	F09C8.1_212	snr-4	C06E4.3	col-167_1015	fbxa-137	spat-1_2656	C45B11.6	Y60A3A.16		C39E9.11
	F14D7.1	rps-25	col-121_1351	C56C10.10_2128	sri-38_19621	172843_x_at	sft-4_1698			sars-1_19263	tag-232_4993		F13E6.1_17332	F59A6.2		C15B12.4_12540	ttll-12	H10E21.4_19281	F55F8.7	syp-3	Y57A10A.29	npp-13	F28H7.8	fipp-1	H24K24.2	Y73F4A.2	T28H11.7	sdz-26	T21B6.3_2105	elb-1	ZK632.9_14829	cyp-33C4	172078_x_at	fah-1_18275			rgs-9	cbl-1_22117	smo-1	T19D12.3	col-92_477	F42G8.7	ZK863.4_1808	ttx-1_3199	lips-14		F54D5.11
	fbxa-183	rps-24	dsl-6	sir-2.4	sri-39	172307_x_at	F20D1.1_3009			bec-1_9333	bath-43_22218		nex-2_2666	F35F11.2		cyp-32A1_17544	ZK742.2	R12E2.14_827	nas-21	T28A8.3	T26E3.4_7672	npp-3_10937	ptr-3	smr-1	F35G2.3	pqn-94	F40H6.1	F19F10.1	deb-1_3034	Y39B6A.36	ZK632.9_2342	F10D2.12	F21A10.2_9499	C15H9.7			F53F8.3	cbl-1_3792	snr-6	gst-30	col-92_36	calf-1	gld-3_3603	tsp-16	Y34F4.4		fbxa-101
	F09E8.1	rpl-7	F58E6.13_17427	sqv-8	str-124	172861_x_at	F49C12.12_14748			qars-1	cul-5		pab-2_3168	Y67A6A.1		sma-2_4857		R12E2.7		polh-1	C47E12.7	mtr-4_21425		rpa-2		F35B12.3	F56B3.6_10997	arrd-2	let-805_3971	dss-1	F09G8.7	ugt-40	col-40	ftn-2_104			Y62E10A.17	C52D10.1_4551	C07A9.2	gst-8	col-145	F47G4.5	mre-11_2141	cutl-24_3344	ZC239.14		fbxa-210
	F46A8.9	rpl-1_77	ZK675.4	F25H2.7	F36G9.7	172430_x_at	pdcd-2_18290			rars-1	F41H10.3		C07A12.7	Y46G5A.14		F59E11.7_3840		R12E2.14_75		C29A12.1_11068	F35G2.2	rad-50		D2045.2		ttr-21	F36A4.2	sdz-15	twk-18_3821	hsb-1_16225	F33D4.4_11463	Y49F6C.2	Y92H12BL.4	lbp-3			ceh-49	C52D10.1_4663	snr-2_21303	dhs-9	col-93_50	ceh-54	set-17_3668	eat-5	C17H12.6		K08H10.9
	B0034.4	rps-10_2418	ifa-3	ZK858.5	ugt-27	172495_x_at	rsu-1			daf-21_19370	tag-325		Y43F8B.2_1606	Y119C1B.1_4456		nas-25		R12E2.15		C29A12.1_1232	F32A11.1_10104	npp-6				Y73F4A.3	Y38H8A.3	Y5H2B.3	myo-1_2160	ZK632.10	R151.6_7631			W05H9.1			sea-1	C55F2.1_13119	tag-170	gst-40_12794	ram-2_16591	hlh-34	K02C4.3_3037	hlh-6	K08D8.4		mdt-22
	T07E3.2	rpl-23	pqn-73	eri-6_12579	C28G1.2	172915_x_at	misc-1_3432			C05D11.1	C52E12.4_13592		Y43F8B.2_848	T08H10.3		nhr-7		col-109_1515		C17E4.4	Y47G6A.21_16292	suf-1				C15H9.11	F49C12.15_13163	tbx-37	ncx-2_8	ubc-12	pbs-1			icl-1_1581			T02G6.5	C31H5.6	ubc-9_20169	190706_at	col-65	lgc-47	ima-1_3968	T18D3.5	H20E11.2		C50F4.4
	172827_x_at	pab-1_287	Y41D4B.6_4362	hum-1_140	thn-5	172172_x_at				C28H8.3	clh-5_20786		tag-299	Y52D5A.1_14040		K09E4.4_6611		col-104		F55A12.10	mrpl-14_14694	npp-4				abf-5	F38E1.3	tbx-38	myo-2	C08B11.9	pgam-5			acs-14			rgs-8.1	pmp-1	ubc-18	gst-16	col-93_489	H23L24.1	F26F4.5_1810	Y38H8A.5	F53C11.1_3431		C02B10.2_1989
	Y50E8A.6	rpl-10_21108	C46A5.4	mig-22_2259	F01F1.14					cct-1_1662	ehs-1		Y43F8B.2_858	F56B3.6_3761		dlc-4		col-14		F14D2.11	mrpl-14_13259	sur-2_285				pqn-60	F47B3.2_660	sdz-38	tnt-4	csn-5	W08F4.3_12189			acs-5			B0416.4	oat-1_1146	F59A2.5	gst-39	col-66	jbts-14_9541	C28C12.12_2233	Y50E8A.5	swt-6		ZK973.9_22482
	F39B3.3		ZK816.4		srd-55					iglr-2_16220	tag-333_7726		pab-2_2162	C10G11.1_14453		C34F11.8		F26G1.5		fbxa-206	Y47G6A.22	pis-1				F36D1.7	C07G1.6		C53C9.2_2453	vps-2_2032	ZK1010.2_11248			Y54F10AM.8_3505			lsy-27	oat-1_343	lsm-6	gst-5	col-43	mks-3	cutc-1_3679	C05A9.2	Y37H2A.14		Y4C6B.1
	F48F5.2_19917		Y41D4B.6_4361		R160.10					Y39G10AR.8	rbg-2		aakb-1	Y6E2A.8		Y43C5A.3		col-77		EEED8.14	B0250.5	npp-10				pho-4	clec-73_13367		myo-1_20621		pbs-2			dhs-28_22199			gei-12_10598	F15E11.13	moa-2	gst-14	col-34	dyf-13	trcs-2_3213		K08D8.5_3406		cyk-4
	C18E3.1		C10F3.7		T04A6.2					F02A9.4_2086	cyk-1		tsp-9	C02F5.2		C15B12.4_12539		col-97_16753		fbxa-145	nduf-6	teg-4				B0228.1	Y57G7A.6		tnc-2		pbs-3_18439			ras-2			ceh-83	F15E11.15	F08B4.7	nhr-237	col-118	nphp-4_2960	apx-1_3892		K08D8.5_7207		ndc-80
	C30A5.4_4218		C08B6.4_16791		ugt-14					aip-1	nhr-66_20540		pab-2_2161	Y80D3A.8		ist-1_10633		col-91		T28D9.4	rpia-1	prp-21				fipr-2	K09C6.7_592		C53C9.2_15780		pbs-7_20969			daf-22			T24C2.2	F15E11.12	tag-322	gst-7	sqt-3_1100	jbts-14_9542	mom-5_2600		clec-258		rsa-2_13947
	C17H12.5		R05D8.11		scl-20					R74.6	gop-1		T23B3.2	T02H6.7		pef-1		F41F3.3		Y14H12B.2	T22D1.3	C25A1.4_18038				C28C12.4	ZK84.2		hsp-12.2		rpn-12			F58A6.1			F19H6.4	T16G1.4_7373	T26A5.8	gst-40_369	dct-18	nphp-1	rpt-1_2173		C32H11.1		brd-1
	F09C12.8		C08B6.4_16650		best-15					sec-6_9907	rgs-5		Y48B6A.6_9778	T28D9.9		twk-8		col-109_16939		K07A1.17	pqn-96_15897	B0511.12				ZK596.1_55	F56F3.4		myo-5		rpn-5			dhs-18			F19B10.2_13738	T16G1.4_7374	K12H4.4	swt-2	grl-4	lgc-20	mut-7_2112		F49F1.1		hcp-6_2442
	C08F11.7		cut-3		col-116					C36E8.1_14916			C32D5.8	W04E12.4		F48F7.5		C02E7.6_633		C31H1.8_1435	F53F10.3_15891	swsn-4_17292				ZK596.1_5940	Y57G11C.6		unc-22_3191		rpn-7			F54F3.4			fbxc-32	T16G1.7	Y54E10BR.5	F20G2.1	lbp-5	rab-28	sel-5_1758		C34H4.1		bmk-1_1442
	F08F3.8		oac-51_12366		sra-14					imb-3_2051			nex-2_17865	Y54G2A.13		K11E4.1		ZK180.5_11517		oma-2_1390	gop-3_15866	cyn-15				C11E4.2	F56D6.13		unc-52_3065		rpn-9			pmp-2			T16G12.8	DC2.5	C34B2.10	C06E4.6		aptf-1	F13H10.3_2129		F44G3.2		C36B1.11
	bath-13		ces-2		cyp-29A4					fars-3_20336			akt-2_22294	F10G8.2		glc-1		grl-16		M01E11.3	mrrf-1	ddx-23				ttr-26	K07A1.5		T03F1.11		rpt-5			maoc-1			ztf-25	folt-1	R09B3.3	F53E10.1		T26A8.2	K03B4.2_3299		cth-1		mut-2
	B0457.3		hch-1		fbxa-15					eef-2_3353			F52E1.9	T16D1.1		C15A11.7		col-48		gei-14	Y43F8C.7	sur-2_19202				F19F10.3	F47D12.7		ttn-1_2625		rpt-2_18454			pgrn-1_1080			ZK177.1_15845	F19C7.4	C50D2.5	nhr-70		T03G11.3	ZK287.7_3554		F49F1.7		F54D10.5
	C38D4.7		T20F5.4		sri-74					F21H12.6			hot-6	acbp-4		fbl-1_4040		col-130		C46A5.5	Y73E7A.1_5178	hmp-2				B0238.12	F22B5.5		F14B8.5		rad-23			pgrn-1_22508			F02D10.6	clec-204_13854	C01G10.8	Y51B9A.6		bbs-9	T12G3.7_230		F42G2.5		T19B10.6
	F25B3.4		col-74		fbxa-161					F54D5.7			tth-1_10793	clec-175		F49B2.6_13461		ZK180.5_1856		C55B7.11		rpb-2				F53A9.9	M05D6.1		pgp-14_18528		pas-1			pgrn-1_9242			tbx-33	C29F7.1	iftb-1			che-11	ekl-5_3831		T24B8.5		C41D11.5
	ZK354.9		F36F12.1_13388		F35E12.12					Y43F4B.5			pab-2_22273	Y69A2AR.27_384		nhr-99		Y47D7A.13		Y54E10A.12		sacy-1_16858				C45E5.4	M28.9		pat-12_3050		pas-4			ctl-2			gei-12_22159	F13H6.3	mis-12			osm-5_16478	F28C6.4		H20E11.3		T04H1.5
	F55C5.2		Y41D4B.26_4322		T20F7.5_9676					dnc-2			rsd-3_20403	C14A6.12		T27F6.8		suro-1_18473		him-14_20850		smc-5				Y82E9BL.9_355	math-32		tni-4		W08E12.7_16949			K02D7.1_17283			C49F5.3	F12E12.11	lpl-1_16011			bbs-2	Y51F10.10		F48E3.2		ZC477.5_8724
	C07E3.4		F31D4.5		lips-13					clic-1_14067			T11B7.2	K08E7.4		C26E1.2		suro-1_1269		H31G24.3		npp-14				Y82E9BL.9_4486	2021-10-01		F45D3.2_3552		tin-9.2			ugt-23			F17A2.13	F25D1.5	cnih-2			C27F2.1_8281	173107_at		str-7		tag-349_245
	F57H12.5		str-173		Y105C5A.25					daf-21_1335			T25D10.4	F46A8.6		nhr-143		tag-297		cey-2		C35A5.8				gst-41	R10D12.10		eff-1_3286		pas-6			R57.1_18393			R04D3.2_1767	C47A4.2	dad-1			che-13_6910	vha-13_3791		F22B8.7		F01F1.11
	B0207.7		T23F1.5		D1046.4					fkb-6			egl-8_19355	C32E8.1		K09E4.4_6612		col-97_3240		cyk-7		lin-35_16672				phat-3_10992			F13D11.4		pbs-5			prx-5			tag-276	F58G6.3	Y57E12AM.1			tctn-1			F01D5.2		lin-37_3152
	Y38F1A.7		F36F12.1_194		M02D8.2					nuo-5_3480			C55A1.6	M70.1_5599		ttr-29		col-180		T22D1.5		tba-2_228							C30F2.3		map-1_5624			acox-1			K03A11.1	cyp-35C1_17562	ubc-9_4123			unc-42			F01D5.3		rpb-3
	C31H1.1		F09E10.6		srg-32								T23F2.3	Y51A2B.4		F14D12.1_13939		F10D11.6_9987		inx-14		Y59A8B.10							ZK792.4		C34C12.8			prx-3_14429			gadr-2	cyp-35C1_17563	prdx-6_5388			bbs-5			Y40C7B.4		cdk-7_5577
	ZK1053.6		F22F7.6		srw-33								F08C6.5	C56C10.6_17385		glb-10		grd-14		mei-2		C12D8.1							lev-11_4676		mrpl-17			ZK550.6			ceh-21_19222	cyp-35A3	rnp-4_18006			ift-81_11775			hen-1		spas-1_2435
	F32B4.2		F21H7.10		C54F6.6								M04F3.4	Y47D9A.3		Y4C6B.2		col-39		sun-1_7765		clk-2							daf-12_3945		hpo-21			ugt-46_1484			F15A4.10	Y16B4A.2	C03H5.3_2953			nmtn-1_3819			E02C12.8_13553		F54E7.8
	Y1A5A.1		F14B4.1_3128		Y9C9A.16									ZC395.4		F14D12.1_3307		C02E7.6_76		F30F8.1_6928		dcr-1							unc-68_2107		pbs-4			K02D7.1_1924			C24D10.5	nep-22	R186.7			T10B5.4_3479			E02C12.8_13422		orc-5_6376
	F37A4.5		dpy-14		fbxa-164									C14A6.7		R05H10.1		C02E7.7_605		cyb-2.2_895		prp-17							lrp-1_71		acl-3			F58F9.7			C27C12.1	F28H7.3	pqn-70_12738			K07C11.10			F20G2.5		F26A1.1_2865
	ant-1.4		clec-78_17893		dhs-26									C01G10.1		ZK262.2		C02E7.7_87		trcs-1		smu-1							T21B6.3_18648		rab-6.1_18447			gst-42			F43G6.10	gst-26	tag-153_3039			D2092.6			F25A2.1_4287		C24H12.5
	C25D7.12		cut-5		try-9									C28C12.1		F56H11.2		lgc-21		cyb-2.2_22493		B0495.2							pgp-14_2097		rab-6.1_18474			ugt-46_2185			pup-3	pho-1_10767	R12E2.13			C30B5.6			clec-209		sas-6
	C25D7.2		K08B4.2		srj-29									K02A11.2		CD4.1		cut-2		F55A11.8		lin-40_16429							dig-1_1576		arx-5			prx-13			phf-31	pho-1_3518	B0334.15			bbs-1			ZK896.4		kbp-5
	F35E2.10		Y51H7C.12		fbxc-7									clec-142		pho-6		K01D12.9		C14B1.2		ttll-5							eff-1_10086		C35D10.5			prx-12			F43G6.7	F32A5.3	C14C11.7			dyf-18			clec-74		mcm-3_173
	clec-152		C08B6.4_16649		H25K10.4									T15H9.5		dhs-15		T19D2.1_3158		gln-5		clpf-1							oac-46_2220		mspn-1			dpyd-1			F54F7.6	gst-27	dyrb-1			ift-74			F49F1.6		Y66D12A.8
	T22B3.2		col-165		sri-36									T06E4.5		dyf-14_15294		Y47G6A.19		cyb-2.1		cyp-44A1							T22B11.4		mrpl-34			R02D3.1			C45H4.14	C05D12.3	mlc-4			dylt-2			T19C9.8		slx-1_2548
	tag-76_15665		C47F8.7		abf-1									T28F12.1		fbxa-136_7477		ZC434.9		F56C9.6		gei-6							W07B8.3_11166		C56G2.7			F36G3.2			cyp-13B2	pept-1	Y39G10AR.20			R01H2.8			dod-21		hpr-17
	K03H1.9		dpy-17		F11F1.1_6488									dml-1		F13H8.1		H06A10.1		cyn-9		jmjd-1.2							T03F6.4		pph-4.1			pmt-2			F39F10.3	C44C1.5	Y69A2AR.28			T10B5.4_10847			F23F12.3_15889		nfyc-1
	Y69A2AR.23		ins-2		djr-1.2									F18A1.1		hum-7		T07A5.1		syp-2		stip-1_9726							ZC449.5_2588		pas-3			alh-12			T12A2.3	B0035.13				F01E11.17			F23F12.3_15923		T01C3.2
	ZC412.5		C03C10.5		clx-1									H12D21.2		175366_at		col-126_16646		W03C9.2		adr-1							T06D8.1_3028		mrpl-10			C06A8.3_257			Y47G7B.2_13278	Y49E10.18				mks-5			F23F12.3_16010		C27H6.8_211
	ZK930.7		F14B4.1_19962		cpt-3									ZC155.2		ets-9		F10D11.6_3288		fbxa-215		ZK632.5							eff-1_10127		rpt-4			F07A11.5			Y47G7B.2_2067	pcp-2				ifta-2			F25A2.1_11069		C17E4.3
	C14A4.13		Y41D4B.26_1389		spp-12									T08G3.7		K02A2.5		col-113		deps-1		C27F2.8_22546							maf-1_2208		Y54E10A.3_19731			odd-2			Y105C5A.28	T16G12.1_17431				del-2			sdz-6		179712_at
	F23B12.1		cutl-2		spp-21									Y39B6A.18		pqn-8		F53F1.4		spo-11		ekl-1_6884							vab-10_3571		kars-1			ges-1			fbxb-67	T16G12.1_2063				mksr-1			F59B1.8		C35D10.7_4804
	C02F5.5		dsl-3		cyp-14A3									Y39G10AR.16_5172		W02D7.8		col-89		C42C1.8		Y14H12B.1							ketn-1_2913		cpn-1_21505			icl-1_22422				F08A8.3				Y53G8AM.4			T20D4.7		polk-1_3482
	C05C12.5		K01D12.1		fbxa-143									T16A1.2		ZK105.5		F15B9.8		pos-1_20359		R06F6.8							unc-89_2966		pisy-1_10042			gln-3				spp-4				pde-5			F20A1.8		F08F8.4
	D1081.4		Y23H5B.8		cyp-33C1									Y50D4C.2		K07E8.6		Y66A7A.7		gna-2		farl-11_11676							oig-3		B0280.9			icl-1_19992				ugt-22_21884				ift-81_12031			fbxa-188		lin-52_22453
	D1081.5		sru-20		srh-71									C14A6.8				ndx-2		F18A1.7_3354		mtrr-1							gly-6_3909		JC8.5			tps-2				aagr-1				che-3			R03G8.3		pdr-1_7540
	R08A2.2_22487		grl-11		lgc-13									C17H11.5				T17H7.7_8894		F56C9.3		M03C11.8_16751							C05C8.7_3091		tomm-40_15072			cbs-1				bas-1				F31F7.2_11805			oac-20		C55A6.9
	R08C7.8		pax-1		srh-239									F31A9.2				col-111		mex-6_3661		C37H5.5							Y54G2A.11		rpn-3			C06A8.3_19484				cyp-35A2				acr-12			oac-6		F18A1.7_9803
	F02C9.4		T05H10.3		K11D12.8									K12H4.6				R02E4.1		clec-88_16425		D2096.7							T01D1.3		lgc-29			Y106G6H.1				ugt-22_11983				osm-6			Y39B6A.41_12151		icp-1_2746
	T27A3.5		M153.5		K04A8.10									oac-19				phat-4		B0261.7_10049		dao-5							nekl-3		rpn-11			elt-2_21539				C33E10.10				tdc-1_16002			Y39B6A.24		bub-3_1272
	F36H12.9		F17B5.6		B0331.2									174483_at				col-150_16669		Y59A8B.12		F56D2.6_40							H28G03.1_2809		eif-3.J			glo-3_6273				cyp-35A5				K04F10.2			lips-11		Y37E3.1
	F41G3.5		oac-51_11107		C04G2.10									C07A9.5_18941				ZK84.1		F32D1.7		hoe-1							C08H9.1		ZC395.10			hgo-1_1240				pho-11				C48B4.3					zhit-1
	ZK1053.2		ZK381.2		C08H9.14									F15H9.1				T10E9.3		clec-88_16426		met-2_83							C14H10.3_3176		pas-2			hgo-1_326				gba-2				che-2					Y51F10.2
	Y40H4A.2		ZK822.1		C18A11.4									F21H7.2_1457				col-76		EEED8.3		symk-1							K03H1.5		pas-5			Y71H2AM.13				pho-13				F23H12.7					scc-1
	ZK354.6		ceh-30		Y116A8C.1									F44D12.11_19241				K01D12.8		W05F2.6		T01H3.2_1975							kcc-1_2906		bcs-1			acp-5				scav-4				174414_at					D1043.1_1465
	sfxn-1.1		F57B1.6		str-182									K01A6.5				nas-7		Y54G11A.3		Y73F8A.25							mca-2_182		ufd-3			acs-22				cln-3.1				osm-12					F26G1.1_3317
	W01B6.2		nhr-218		C29E4.10									K10D6.3				sqt-3_3190		wago-1									peb-1_2309		ran-4			R12C12.1				PDB1.1				ZK328.7_20234					lsy-13_3201
	C36H8.1		R08C7.4		T23F2.4									M195.4				Y43C5B.3		D2030.7_21127									R01H10.4		R74.7			alh-3				cyp-35A4				bbs-8					apc-11
	mpz-6		F43C1.1		srab-11									T20B6.1						Y42H9B.3									T23E7.2_13161		Y48B6A.13			Y43F8C.13				fbxa-72				C05C9.2					ZK1127.12
	F57F4.1		fbxb-114		sri-16									W03G9.5						bath-5									Y75B8A.3		C09H10.10_14155			aqp-11				B0286.3				C15A7.2_7090					bub-1
	acs-10		C29G2.3		F40H7.12									Y18H1A.11						skr-17											eif-6_22094			F20G2.2				F10F2.2				nhr-52					orc-3
	F13G11.2		ceh-8		ZC239.13															daz-1_16740											rpn-8			C29F7.3				nhx-2				F32B5.2					C13G5.2_2411
	dct-9_12502		ttx-3_22376		Y73C8C.10															klc-1											tba-2_15361			asns-2				ugt-16				F13E6.2_18491					ztf-23
	C46E10.1		ttx-3_347		F22E5.7															him-3_8976											ccf-1_15899			B0334.3_22511				ugt-21				jkk-1_3921					T22C1.4
	ZK418.2		lim-4		T13F3.9															htp-1											sap-49_20072			C42D8.1				T16G1.6				xbx-1					R53.6
	R102.10		egl-46_20552		math-37_5658															cey-3											rpt-3			sbp-1				gst-28				R02E12.4					knl-1_3169
	K01H12.4		cutl-9_1452		sri-70															clec-87_1503											rpt-1_2174			C49C3.10				ZC376.2				F59B2.9					plk-1_4114
	C08F11.10		dyf-7_15252		T27E7.3															clec-91											pbs-7_1426			cyp-43A1				daf-36				180699_at					hcp-2_1540
	T25B9.6		hbl-1_21071		174234_at															clec-87_16389											app-1			F25B4.8				dhs-23				F18E9.1					hcp-2_22494
	T22C1.8		rhgf-2_10056		srr-5															F58G11.3_10828											K01G5.5			ptps-1				F38B6.4_2563				F29G6.2					orc-1
	B0496.6		F54F11.1		175480_at															apc-10											Y66H1A.4			prx-3_9807				F58B4.5				fax-1					div-1
	K06A1.2_18169		lron-11		nhr-98_3538															htp-3											W03F9.2_815			mboa-3				cdr-2				H01M10.2					C16C10.2_2612
	C02B10.6		ttr-52		aqp-3															gln-6_1447											pbs-3_1421			fbxa-157				ugt-62				C56E10.3_866					C45G9.2
	F58G1.3		F21D5.9		srd-27_9188															F18A1.8											pbs-6			K07E3.4				srm-3				ceh-31					polq-1_2645
	tag-76_260		cut-6		srd-53															lab-1											rpt-2_1314			189259_s_at				F08A8.2				dmd-4					K03H1.7_2378
	kel-10		cutl-16		T14G8.4															B0001.7											ran-1_18009			ctl-1				C55F2.1_17085				egl-46_2683					slx-1_10122
	sfxn-1.2		D1044.2_215		C41A3.2															T05F1.2											sucl-2			apy-1				F38B6.4_17488				srg-51					aipl-1_1408
	C34D4.2		D1044.2_15496		T20F7.5_2215															C30F12.4											F13H10.4			B0334.3_20389				K03H6.2				F29B9.5					kup-1_1144
	K06A1.2_8288		D2005.6		cyp-29A3															D2005.7											dcs-1			C06G8.3				nhr-205				F39B2.9					C43E11.12
	T06C10.3		dyf-7_3469		sru-22															set-22											cogc-6_14272			crn-7				ugt-9				arl-13					smn-1
	R13F6.5		W01C9.1		egl-6															bath-27											ocrl-1_21501			F20D1.9				ugt-8				F07A11.1					arp-6
	C01G5.4		T09D3.3		srbc-24															fbxc-47											E04A4.5_15480			sfxn-2_9347				cyp-35D1				K10G6.4					F31C3.5
	Y105E8A.27		F49D11.4		D1005.5															bath-15											K08F4.2_22064			H40L08.2				clec-57_18202				C16C10.9					bmk-1_20644
	F36H1.3		zip-7_1513		dos-3_9403															btb-19_20941											exos-4.1_4034			T01G5.1				cyp-13A2				ceh-24					bath-2
	Y73F8A.20		zip-7_9059		F07B7.8_11448															F55G1.5											pas-7			sago-1_11763				gcsh-1				Y37E11AL.5_5516					fog-2
	C17H12.3		nhr-149		T19C3.5															C35E7.8											lbp-9			tag-147				clec-187				ceh-53					C25A1.12_3215
	Y48B6A.5		lim-7		F11D11.3															klp-10_11613											M28.5			sago-1_2607				ckc-1				R04E5.7_1328					C13F10.5_1308
	C53D6.10		tsp-20		F35C8.1															F49E8.2											npl-4.1			T07E3.4				clec-204_13855				dyf-5					C42C1.13
	T11F8.4		nhr-127		srw-67_4968															T21C9.13											npl-4.2			add-2				klo-2				set-19_2286					Y65B4BR.8
	B0218.7		ahr-1		H06I04.6_1460															gln-6_17906											usp-14			cpt-5				clec-205				F49H12.3					F25H9.6
	187534_s_at		F48E3.9		srv-24															pos-1_4090											Y11D7A.10			prx-11				clec-206				Y47G6A.17_15102					F59E12.1
	wht-8		C29A12.6		srd-42															Y97E10AR.4											dif-1_21390			K02E2.6				pgp-1				Y116F11A.6					klp-19
	Y38H8A.4		cutl-25		T17A3.10															T05B9.1											ech-4			AFFX-Ce_catalase_3_s_atat				clec-57_3515				gar-1_20681					ZK688.9_3556
	fbxa-202		ztf-30		W04G5.8															syp-4											gbh-1			F36A2.3				Y48E1B.8				gpa-7					thoc-3
	F54C1.8		fbxc-40_11263		ZC302.3															pgl-2											acdh-12			R04B5.5				pgp-3				nlp-6_9423					C28H8.1
	cpb-2		R09E10.5																	zim-2											sec-12			T24H7.2_1344				ugt-6				lgc-6					tag-261
	C47E8.1		C07D10.1																	zim-3											rpn-10_16542			T10B11.5				K09C6.9				osm-5_16477					sig-7_3641
	wht-4		C12D12.3																	his-74											cey-4_20549			W09D6.5				K04C1.4				Y45F3A.4					W01A8.5
	R07C3.13		C44H9.7																	vha-18											Y54G2A.18_5299			Y37A1B.5				K09C4.5				C16B8.2_11614					hcp-4
	F27E5.3		col-121_16593																	C28A5.1											cpn-1_2263			AFFX-Ce_catalase_3_s_at				ugt-13				F59B10.2					bub-3_21133
	Y69A2AR.8_4480		hsp-12.1																	C34D4.10											fnta-1							fmo-5				C42C1.2					Y37E11B.6
	K07A1.4		fbxc-20																	F43G6.3_20235											R05G6.4							spp-23				hlh-15					Y75B8A.18
	F07F6.1		grd-16																	T12F5.2											dhs-6							Y39B6A.21				F08B4.4					hcp-6_5402
	F44D12.8		ZK112.6																	Y53C12A.11											Y71H2AM.11							H23N18.4				ZC443.2					mus-81
	kin-5		tag-273_20493																	gyg-2											F10B5.2							clec-210				mksr-2					cyn-10_2812
	catp-4		mrp-6_17622																	T10B11.8											mrp-7							clec-51				ocr-4					pen-2
	R102.3		R07E5.5																	him-14_16359											F28B3.6							F55F3.2				F53B1.3					T09F3.5
	T02E1.7		C03A3.3																	C27B7.5											F32D1.5							T05C3.6				F58B4.2					hop-1
	wht-5		T15D6.12																	T26A5.2											K09E4.3							cpr-5				gcy-33_20154					Y69A2AR.21
	moa-1		tnt-3																	F56F11.4											tag-179_18769							cyp-13A11				glr-2_18774					rde-4
	F58A6.5		W07G4.1																	cec-7											K08E3.5							cyp-33D3				Y50C1A.2					lin-53_22168
	B0244.9		Y40H7A.4																	F57B10.4											lap-2							ugt-39				C15C8.5					C47E8.4
	spe-38		hmg-6																	Y52E8A.2											ran-1_233							C40H1.7				npr-19					C27A12.7
	R155.3																			C13G5.2_15457											Y48G10A.1_18010							T05E7.1				C16B8.2_2701					fbxc-50_2848
	C14C10.1																			T15H9.2											Y76B12C.3_15096							gst-10_15364				C34B7.1					B0336.13
	F27C8.5																			bir-2											M01F1.8							ugt-12				ceh-17					C38D4.9
	C09H5.7																			C16C8.4											Y39G10AR.9							fbxa-84				cwp-2					K01G5.8
	snf-4																			C14B1.12											Y39A3CL.4_5480							Y73C8B.1				gst-32					rsp-5_41
	C38C10.3																			F42A9.8											F46C5.9							ugt-11				F02D8.1					T10C6.5_7569
	F44G3.7																			cas-2											C39B5.6							ZK228.3				F07C4.11					rnh-2_4122
	ttbk-2																			Y53C10A.1											E02H1.2							kin-15				F09G8.5					T24B8.2
	ZC190.7																			nduf-2.2											Y50D7A.9							Y17D7B.7				F46H5.5					rfl-1
	W03C9.1																			T21B10.4											tag-307							C06H5.6				F48F7.3					ula-1
	C50F7.3																			dhfr-1											C13B4.1							amt-4				F49E12.8					W01G7.4
	C15H11.1																			B0261.7_3062											C27F2.7							Y51A2D.18				fkh-10					top-2
	ZK973.4																			nxf-2											chp-1							pes-9				glb-8					Y56A3A.11
	sst-20																			B0304.2											dli-1							C35A11.4				gpa-15					R04F11.3
	Y49E10.10																			Y102A5C.2											eif-6_1500							sur-5_21391				hlh-31					aspm-1
	snf-7																			pssy-2											F22G12.4							sur-5_2145				mks-6					F33H2.5
	Y43F8A.2																			Y110A2AR.1											F55G1.9							C35A5.3				nphp-4_6307					B0513.2
	ent-3																			D1081.7											fntb-1							C46F2.1				nspe-4					ftr-1
	T15H9.4																			C48B4.6											T10F2.2							C49A9.4				osm-1					brc-1_2248
	Y54G2A.24																			pie-1											tac-1							cah-5				T02G5.3_8305					F26H11.6_3698
	fbxa-223																			coh-3											ubh-3							cgt-2				T02G5.3_8464					C01H6.9
	F21F3.2																			D1081.9											Y110A2AR.3							lbp-8				twk-2					R08D7.2
	F53B6.7																			Y65B4BL.4																		clec-53				xbx-4					Y55D9A.2_13486
	clec-154																			pot-2																		F26C11.1				Y22D7AL.4_4606					hpo-31
	F28A10.3																			htp-2																		nhr-142				ZC13.2					zhp-3_3604
	F36D1.4																			T11F8.1																		nhr-178				C26G2.2					wrm-1_3895
	spe-17																			F55A11.4																		gba-4									Y38A10A.6
	Y37E11AL.2																			hmg-3																		ZK228.4									R08D7.5
	F07D3.3																			Y43F11A.6																		dhs-25									F01D4.5_3485
	T25B9.2																			ZC434.8																		spp-18									Y75B8A.31
	Y62E10A.3																			Y11D7A.7																		F37H8.3									dnc-5_15808
	ZK856.18																			com-1																		T01B11.2									F26H11.6_10191
	hdl-2																			nfya-2																		scl-6									kbp-4
	fbxa-125																			cec-9																		sptl-2									Y47D3A.28
	C18E9.8																			Y65B4BL.3																		C44C10.3									spd-2
	K12B6.2																			C18E3.5_17676																		Y50D4B.6									mett-10
	ZK1251.5_20088																			C48B4.11																		cdr-6									Y110A7A.4
	T05C12.9																			btb-20																		F22E5.12									Y67H2A.2
	fbxc-48																			fbxa-197																		paf-2									Y48G10A.2_1653
	Y46G5A.22_901																			ZK418.8																		E01G6.3									Y45G5AM.7_5494
	T25B9.4_22245																			T28A8.6																		F11D5.7									vps-2_2815
	F58D5.8																			R144.10																		F17A9.5									B0336.5
	ant-1.3																			C48B4.9																		poml-2									exo-3
	his-70																			cdc-14_14888																		R04A9.3									fbxa-114
	basl-2																			F46F11.8																		H25K10.1									C30H6.8
	B0393.4																			Y54G9A.5_10092																		ifc-2_120									tdp-1_1657
	wago-10																			F36H12.2																		K06A9.3									nxt-1
	C55C2.4																			F54E12.2																		K12C11.1_1794									Y110A7A.9
	H32C10.3																			smc-6																		rga-5									F58A4.6
	K06H7.8																			msh-5_15953																		T04A8.5									F25B4.4
	C04G2.2																			F58A4.2																		T10B5.8									rbx-2_1296
	C09B9.7																			T24C4.5																		ugt-37									hyls-1
	W06D4.2																			Y49E10.4																											evl-20
	C33F10.8																			R09B3.2																											F01D4.5_7944
	C09D4.3_18888																			immt-2																											pgs-1
	K06A4.8																			inft-2_3553																											fbxa-108
	tbx-34																			Y49F6B.9																											Y105E8A.8_5250
	ZK596.2																			B0304.4																											taf-6.1
	Y46G5A.22_22477																			C16C8.11																											gpr-1
	C50F4.2																			F57A10.4																											gpr-2
	ZC513.3																			B0511.13																											spdl-1
	mdt-26_10066																			swah-1																											mdf-1
	ZK546.4																			btb-19_20942																											phip-1
	sss-2																			frh-1																											nth-1
	181614_at																			C16C8.5																											R02D3.8_11241
	str-180																			ZK973.1																											Y55D9A.2_22547
	C14A4.8																			C29F9.12_764																											Y105E8A.8_5268
	acl-13																			C29F9.12_871																											Y105E8A.8_5272
	acs-15																			C52B11.4																											Y106G6H.16
	C47E12.10																			T28A8.5																											bag-1
	C35E7.10_1094																			T04D3.8																											bath-1
	fer-1																			C48B4.7																											brc-2
	mboa-4																			F22E5.9																											K10D2.5
	F20D6.1																			C56A3.8																											C01B12.8
	Y116F11B.8																			got-2.1																											F26F4.8
	gcy-12_2449																			cdt-2																											C13B9.2
	T08G3.4																			syx-4																											F26F4.12
	H20J04.1																			phf-14																											C56G2.15
	C16A11.7																			K08F4.3																											C44E4.5
	F58F12.3																			R06C7.2																											cacn-1
	nep-20																			Y45F3A.9																											cic-1
	Y50E8A.12																			F21F3.4																											cogc-5
	F58D2.2																			T24H7.4																											toe-2
	C28F5.1																			M01A10.1																											cyn-4
	C29F5.3																			T23G4.3																											ddl-1
	ncr-2																			173032_at																											dog-1
	Y69E1A.8																			tag-153_3038																											pdr-1_7539
	C32C4.3																			asb-1																											JC8.4
	C47A4.3_19625																			B0001.2																											flad-1
	C49G7.1																			Y52B11A.8_13593																											fre-1
	clec-155																			Y52B11A.8_13594																											smg-8
	spe-19																			C15F1.8																											K08F4.1_39
	ttr-9																			C49C8.3																											psr-1
	ZK1098.12																			wee-1.3																											T06A10.3
	F13A7.7																			T07C4.3_9774																											mdt-19
	Y4C6A.1																			eri-5																											npp-16
	F36A2.14																			F45F2.11																											R09F10.8
	F54H12.8																			glh-3																											usp-33_3495
	T01H10.4																			inx-21_12889																											bir-1
	W03A5.1																			ucr-2.3																											brc-1_10264
	C15H7.4																			K06A5.1																											brc-1_1189
	ZC581.2																			memb-2																											btb-4
	T28C6.5																			mut-7_17852																											C17H11.4
	W01D2.3																			Y39B6A.16_11652																											C18E3.9
	Y46G5A.22_15074																			Y39B6A.16_42																											C27H6.8_21406
	B0218.5																			R05H5.3																											M18.8
	C25G4.8																			Y47G6A.14																											C40H5.8
	C01B12.4																			rnf-1																											Y94H6A.3_5290
	F46C5.7																			ztf-28																											clpp-1_1360
	F41H10.5																			C04F12.5																											coq-4
	C06A1.3																			ztf-1																											F09E5.10_12181
	Y48G1BM.8																			cep-1_6155																											F29G9.2
	C09H10.9																			cid-1_2410																											F43H9.3
	C10G11.1_14452																			D1007.8																											F56G4.6
	R04B5.11																			F20A1.9																											F59G1.8
	T21E12.5																			F44E7.5																											kbp-3
	C18G1.3																			F55A3.3_18485																											klp-16_4027
	decr-1.3																			F56A8.4																											M03C11.6
	C32E12.1																			him-5																											mat-3_8863
	C35E7.10_1091																			ife-1																											rde-11
	C55C3.4																			K07E8.7																											T16H12.2
	C54D10.4																			K11D2.1																											Y37E11AL.3_155
	F59C6.2																			K12B6.8																											Y47H9C.8
	F10D11.5																			mdt-17_2759																											Y54E10BR.2
	K03H9.3																			pqbp-1.2																											set-23
	W03D8.2																			R03D7.2_17470																											Y55F3BR.1_16785
	B0496.1																			rad-54																											Y66D12A.7
	Y59E9AR.2																			rnh-1.3																											Y73B6BL.30
	F56D5.2																			sdha-2																											ZK1058.3
	F36D4.1																			set-31
	R02F2.5																			ugt-64
	Y41C4A.7																			Y102A5C.6
	K04H4.5																			Y48E1C.2_10051
	nep-9																			Y48G1C.1
	tsp-19																			Y59A8A.3_135
	K02F6.1_1223																			ZK686.1
	K02F6.1_9237																			C46A5.6
	K02F6.1_435
	K02F6.1_673
	T23F6.3
	Y53G8B.3
	AC7.3
	B0041.1
	B0273.1
	basl-1_20985
	191286_at
	fbxa-117_11948
	best-12
	C35A5.4
	best-26
	scrm-5
	C04G6.13
	spe-41
	F47G6.3_11793
	C10G8.3
	T16A9.3
	F57B9.8
	C27D8.1
	R06B10.2
	F35E2.3_5714
	C33H5.16
	C50E10.2
	Y47D9A.5
	ttr-12
	C55C2.3
	Y42H9AR.2
	cysl-4_17727
	ZK930.5
	R03D7.5
	M05B5.3
	ZK1251.3
	elo-7
	F02C9.1
	spe-4
	K06A4.6
	spe-8
	ZK593.9
	F26F12.2
	Y50E8A.2
	F22B3.8
	W01B6.10
	Y18D10A.21
	F26A1.4
	F28A10.4
	ssp-16
	F35E2.5
	F37C4.7
	F40E12.2
	H06I04.6_13941
	H06I04.6_1454
	Y40H7A.7
	K02F6.3_9949
	fbxb-36
	spe-15
	gmeb-3
	H23L24.2
	R13G10.4
	Y51H4A.13
	W03F8.2
	ZK892.3
	K10H10.7
	R01H2.2
	sulp-6
	Y47D3A.5_2798
	Y51H4A.22
	Y37D8A.5
	try-6
	wht-3
	Y57G11C.5
	Y106G6G.1
	Y62H9A.12
	Y38F1A.1
	ZK353.4
	abt-1
	Y46H3C.6
	F55A3.6
	best-25
	F13D12.9
	F15H10.7
	glna-3
	C04E6.5
	C08F11.14
	C08G5.3
	C14A6.16_7602
	fbxa-224
	C16D9.5
	C26C6.6
	cbs-2
	C42C1.3
	C48B6.4
	C50H2.7
	C55B7.3
	clec-236
	F01D5.7
	F07F6.2
	F10E9.2
	F14H12.17
	F19B2.7_15111
	Y113G7A.12
	T22B11.1
	F19B6.3
	R05D7.2
	F21D9.2
	F21D9.3
	scrm-7
	F25F2.1
	twk-37
	F28H7.4
	F36G9.13
	F37A4.4
	W01B6.4
	kin-14
	W06D4.3
	F45E4.6
	F49D11.7
	F54D1.1
	F57A8.6
	F58G1.9
	fbxa-178
	K09F6.3
	gln-4
	H06O01.4_20022
	Y53F4B.36
	ins-37
	K05F1.1
	T14G10.8
	K07F5.6
	K08F8.5
	K09D9.11
	oac-9
	pph-2
	R01H2.4
	R03D7.8
	R07H5.9
	scrm-6
	spe-9
	srp-10
	srt-36
	T10B5.2
	T27F6.1
	tag-191
	F26E4.5
	tsp-18
	uggt-2
	Y116A8A.4_13448
	Y106G6D.4
	Y116A8A.6
	Y23H5A.4
	Y38H6C.15
	Y41C4A.1
	Y45F10B.2_14260
	Y43C5B.2
	Y49F6B.8
	Y59E9AL.5
	Y67D8B.3
	Y69A2AR.8_4149
	ZK105.3
	C28D4.8
	C49C3.2
	F25H5.2
	sre-39
	ZK930.6
[truncated: 258 more columns]
